# Supplementary material for: The nexus between geographical distance and institutional delivery trends in Ethiopia: evidence from nationwide surveys
Source: PeerJ. 2024 Sep 20;12:e18128. doi: 10.7717/peerj.18128 (PMC11418825; doi:10.7717/peerj.18128)
Supplement: Supplemental Information 1 [file peerj-12-18128-s001.zip]

Archive with 8 entries (8 files):
- Ethiopia_roads_network.cpg
- Ethiopia_roads_network.dbf
- Ethiopia_roads_network.prj
- Ethiopia_roads_network.sbn
- Ethiopia_roads_network.sbx
- Ethiopia_roads_network.shp
- Ethiopia_roads_network.shp.xml
- Ethiopia_roads_network.shx
