# Supplementary material for: The nexus between geographical distance and institutional delivery trends in Ethiopia: evidence from nationwide surveys
Source: PeerJ. 2024 Sep 20;12:e18128. doi: 10.7717/peerj.18128 (PMC11418825; doi:10.7717/peerj.18128)
Supplement: Supplemental Information 1 [file peerj-12-18128-s001.zip › Ethiopia_roads_network.shp.xml]

<metadata xml:lang="en"><Esri><CreaDate>20160722</CreaDate><CreaTime>08463800</CreaTime><SyncOnce>FALSE</SyncOnce><DataProperties><lineage><Process Name="Select FC_Roads_OP" ToolSource="C:\Program Files\ArcGIS\ArcToolbox\Toolboxes\Data Management Tools.tbx\SelectData" Date="20071029" Time="035600">SelectData C:\TEMP\UNSDIT_v1_2_GDB.mdb Transportation\Roads C:\TEMP\UNSDIT_v1_2_GDB.mdb\Transportation\Roads</Process><Process Name="FeatureClassToFeatureClass_1" ToolSource="C:\Program Files\ArcGIS\ArcToolbox\Toolboxes\Conversion Tools.tbx\FeatureClassToFeatureClass" Date="20090414" Time="165116">FeatureClassToFeatureClass C:\00_WFP_LOGIC\01_GIS\05_Project_Files\NetworkAnalysis\NetData\ETH_Trans_Net_080626.mdb\Net\rds C:\00_WFP_LOGIC\01_GIS\20_Regiondata\00_Ethiopia\Infrastructure\EDthiopia.mdb\Linear roads # "SourceID Source ID true false false 50 Text 0 0 ,First,#,C:\00_WFP_LOGIC\01_GIS\05_Project_Files\NetworkAnalysis\NetData\ETH_Trans_Net_080626.mdb\Net\rds,SourceID,-1,-1;Picture Picture true true false 0 Blob 0 0 ,First,#,C:\00_WFP_LOGIC\01_GIS\05_Project_Files\NetworkAnalysis\NetData\ETH_Trans_Net_080626.mdb\Net\rds,Picture,-1,-1;UID User ID true true false 50 Text 0 0 ,First,#,C:\00_WFP_LOGIC\01_GIS\05_Project_Files\NetworkAnalysis\NetData\ETH_Trans_Net_080626.mdb\Net\rds,UID,-1,-1;Notes Notes true true false 2147483647 Text 0 0 ,First,#,C:\00_WFP_LOGIC\01_GIS\05_Project_Files\NetworkAnalysis\NetData\ETH_Trans_Net_080626.mdb\Net\rds,Notes,-1,-1;ONme Official Road Name true true false 50 Text 0 0 ,First,#,C:\00_WFP_LOGIC\01_GIS\05_Project_Files\NetworkAnalysis\NetData\ETH_Trans_Net_080626.mdb\Net\rds,ONme,-1,-1;RteNme Route Name true true false 50 Text 0 0 ,First,#,C:\00_WFP_LOGIC\01_GIS\05_Project_Files\NetworkAnalysis\NetData\ETH_Trans_Net_080626.mdb\Net\rds,RteNme,-1,-1;NtlClass National Inventory Road Class true true false 200 Text 0 0 ,First,#,C:\00_WFP_LOGIC\01_GIS\05_Project_Files\NetworkAnalysis\NetData\ETH_Trans_Net_080626.mdb\Net\rds,NtlClass,-1,-1;FClass Functional Class true true false 4 Long 0 0 ,First,#,C:\00_WFP_LOGIC\01_GIS\05_Project_Files\NetworkAnalysis\NetData\ETH_Trans_Net_080626.mdb\Net\rds,FClass,-1,-1;Crgway Carriageways true true false 4 Long 0 0 ,First,#,C:\00_WFP_LOGIC\01_GIS\05_Project_Files\NetworkAnalysis\NetData\ETH_Trans_Net_080626.mdb\Net\rds,Crgway,-1,-1;NumLanes Number of lanes true true false 4 Long 0 0 ,First,#,C:\00_WFP_LOGIC\01_GIS\05_Project_Files\NetworkAnalysis\NetData\ETH_Trans_Net_080626.mdb\Net\rds,NumLanes,-1,-1;LneWidth Lane Width (m) true true false 4 Long 0 0 ,First,#,C:\00_WFP_LOGIC\01_GIS\05_Project_Files\NetworkAnalysis\NetData\ETH_Trans_Net_080626.mdb\Net\rds,LneWidth,-1,-1;RdWidth Road Width (m) true true false 4 Long 0 0 ,First,#,C:\00_WFP_LOGIC\01_GIS\05_Project_Files\NetworkAnalysis\NetData\ETH_Trans_Net_080626.mdb\Net\rds,RdWidth,-1,-1;MaxAxleLoadMT Maximum Axle Loading (MT) true true false 4 Long 0 0 ,First,#,C:\00_WFP_LOGIC\01_GIS\05_Project_Files\NetworkAnalysis\NetData\ETH_Trans_Net_080626.mdb\Net\rds,MaxAxleLoadMT,-1,-1;MaxTotLoadMT Maximum Total Loading (MT) true true false 4 Long 0 0 ,First,#,C:\00_WFP_LOGIC\01_GIS\05_Project_Files\NetworkAnalysis\NetData\ETH_Trans_Net_080626.mdb\Net\rds,MaxTotLoadMT,-1,-1;Srf Surface Type true true false 4 Long 0 0 ,First,#,C:\00_WFP_LOGIC\01_GIS\05_Project_Files\NetworkAnalysis\NetData\ETH_Trans_Net_080626.mdb\Net\rds,Srf,-1,-1;Cond Surface Condition true true false 4 Long 0 0 ,First,#,C:\00_WFP_LOGIC\01_GIS\05_Project_Files\NetworkAnalysis\NetData\ETH_Trans_Net_080626.mdb\Net\rds,Cond,-1,-1;IsSeasonal Affected by season true true false 4 Long 0 0 ,First,#,C:\00_WFP_LOGIC\01_GIS\05_Project_Files\NetworkAnalysis\NetData\ETH_Trans_Net_080626.mdb\Net\rds,IsSeasonal,-1,-1;DryPrac Dry Season Road Praticability true true false 4 Long 0 0 ,First,#,C:\00_WFP_LOGIC\01_GIS\05_Project_Files\NetworkAnalysis\NetData\ETH_Trans_Net_080626.mdb\Net\rds,DryPrac,-1,-1;WetPrac Wet Season Road Praticability true true false 4 Long 0 0 ,First,#,C:\00_WFP_LOGIC\01_GIS\05_Project_Files\NetworkAnalysis\NetData\ETH_Trans_Net_080626.mdb\Net\rds,WetPrac,-1,-1;SpeedLimit Speed Limit (Km/hr) true true false 4 Long 0 0 ,First,#,C:\00_WFP_LOGIC\01_GIS\05_Project_Files\NetworkAnalysis\NetData\ETH_Trans_Net_080626.mdb\Net\rds,SpeedLimit,-1,-1;DryAvgeSpeed Dry Average Speed true true false 4 Long 0 0 ,First,#,C:\00_WFP_LOGIC\01_GIS\05_Project_Files\NetworkAnalysis\NetData\ETH_Trans_Net_080626.mdb\Net\rds,DryAvgeSpeed,-1,-1;WetAvgeSpeed Wet Average Speed true true false 4 Long 0 0 ,First,#,C:\00_WFP_LOGIC\01_GIS\05_Project_Files\NetworkAnalysis\NetData\ETH_Trans_Net_080626.mdb\Net\rds,WetAvgeSpeed,-1,-1;OpStatus Operational Status true true false 4 Long 0 0 ,First,#,C:\00_WFP_LOGIC\01_GIS\05_Project_Files\NetworkAnalysis\NetData\ETH_Trans_Net_080626.mdb\Net\rds,OpStatus,-1,-1;HasRdWrk Has Road Works true true false 4 Long 0 0 ,First,#,C:\00_WFP_LOGIC\01_GIS\05_Project_Files\NetworkAnalysis\NetData\ETH_Trans_Net_080626.mdb\Net\rds,HasRdWrk,-1,-1;CstWrkETC Construction Work Est Completion Date true true false 8 Date 0 0 ,First,#,C:\00_WFP_LOGIC\01_GIS\05_Project_Files\NetworkAnalysis\NetData\ETH_Trans_Net_080626.mdb\Net\rds,CstWrkETC,-1,-1;GradDeg Gradient (specify +/-degrees) true true false 4 Long 0 0 ,First,#,C:\00_WFP_LOGIC\01_GIS\05_Project_Files\NetworkAnalysis\NetData\ETH_Trans_Net_080626.mdb\Net\rds,GradDeg,-1,-1;Sec Road Security Category true true false 4 Long 0 0 ,First,#,C:\00_WFP_LOGIC\01_GIS\05_Project_Files\NetworkAnalysis\NetData\ETH_Trans_Net_080626.mdb\Net\rds,Sec,-1,-1;HasShoulder Has Shoulder true true false 4 Long 0 0 ,First,#,C:\00_WFP_LOGIC\01_GIS\05_Project_Files\NetworkAnalysis\NetData\ETH_Trans_Net_080626.mdb\Net\rds,HasShoulder,-1,-1;HasSidewalk Has Sidewalk true true false 4 Long 0 0 ,First,#,C:\00_WFP_LOGIC\01_GIS\05_Project_Files\NetworkAnalysis\NetData\ETH_Trans_Net_080626.mdb\Net\rds,HasSidewalk,-1,-1;DrivSide Driving Side true true false 4 Long 0 0 ,First,#,C:\00_WFP_LOGIC\01_GIS\05_Project_Files\NetworkAnalysis\NetData\ETH_Trans_Net_080626.mdb\Net\rds,DrivSide,-1,-1;Shape_Length Shape_Length false true true 8 Double 0 0 ,First,#,C:\00_WFP_LOGIC\01_GIS\05_Project_Files\NetworkAnalysis\NetData\ETH_Trans_Net_080626.mdb\Net\rds,Shape_Length,-1,-1" # C:\00_WFP_LOGIC\01_GIS\20_Regiondata\00_Ethiopia\Infrastructure\EDthiopia.mdb\Linear\roads</Process><Process Name="FeatureClassToFeatureClass_1" ToolSource="C:\Program Files\ArcGIS\ArcToolbox\Toolboxes\Conversion Tools.tbx\FeatureClassToFeatureClass" Date="20090916" Time="151018">FeatureClassToFeatureClass C:\00_WFP_LOGIC\01_GIS\20_Regiondata\00_Ethiopia\Ethiopia.mdb\Linear\roads C:\00_WFP_LOGIC\01_GIS\20_Ethiopia\00_Ethiopia\Ethiopia.mdb\Linearfeatures Roads # "SourceID Source ID true true false 50 Text 0 0 ,First,#,C:\00_WFP_LOGIC\01_GIS\20_Regiondata\00_Ethiopia\Ethiopia.mdb\Linear\roads,SourceID,-1,-1;Picture Picture true true false 0 Blob 0 0 ,First,#,C:\00_WFP_LOGIC\01_GIS\20_Regiondata\00_Ethiopia\Ethiopia.mdb\Linear\roads,Picture,-1,-1;UID User ID true true false 50 Text 0 0 ,First,#,C:\00_WFP_LOGIC\01_GIS\20_Regiondata\00_Ethiopia\Ethiopia.mdb\Linear\roads,UID,-1,-1;Notes Notes true true false 2147483647 Text 0 0 ,First,#,C:\00_WFP_LOGIC\01_GIS\20_Regiondata\00_Ethiopia\Ethiopia.mdb\Linear\roads,Notes,-1,-1;ONme Official Road Name true true false 50 Text 0 0 ,First,#,C:\00_WFP_LOGIC\01_GIS\20_Regiondata\00_Ethiopia\Ethiopia.mdb\Linear\roads,ONme,-1,-1;RteNme Route Name true true false 50 Text 0 0 ,First,#,C:\00_WFP_LOGIC\01_GIS\20_Regiondata\00_Ethiopia\Ethiopia.mdb\Linear\roads,RteNme,-1,-1;NtlClass National Inventory Road Class true true false 200 Text 0 0 ,First,#,C:\00_WFP_LOGIC\01_GIS\20_Regiondata\00_Ethiopia\Ethiopia.mdb\Linear\roads,NtlClass,-1,-1;FClass Functional Class true true false 4 Long 0 0 ,First,#,C:\00_WFP_LOGIC\01_GIS\20_Regiondata\00_Ethiopia\Ethiopia.mdb\Linear\roads,FClass,-1,-1;Crgway Carriageways true true false 4 Long 0 0 ,First,#,C:\00_WFP_LOGIC\01_GIS\20_Regiondata\00_Ethiopia\Ethiopia.mdb\Linear\roads,Crgway,-1,-1;NumLanes Number of lanes true true false 4 Long 0 0 ,First,#,C:\00_WFP_LOGIC\01_GIS\20_Regiondata\00_Ethiopia\Ethiopia.mdb\Linear\roads,NumLanes,-1,-1;LneWidth Lane Width (m) true true false 4 Long 0 0 ,First,#,C:\00_WFP_LOGIC\01_GIS\20_Regiondata\00_Ethiopia\Ethiopia.mdb\Linear\roads,LneWidth,-1,-1;RdWidth Road Width (m) true true false 4 Long 0 0 ,First,#,C:\00_WFP_LOGIC\01_GIS\20_Regiondata\00_Ethiopia\Ethiopia.mdb\Linear\roads,RdWidth,-1,-1;MaxAxleLoadMT Maximum Axle Loading (MT) true true false 4 Long 0 0 ,First,#,C:\00_WFP_LOGIC\01_GIS\20_Regiondata\00_Ethiopia\Ethiopia.mdb\Linear\roads,MaxAxleLoadMT,-1,-1;MaxTotLoadMT Maximum Total Loading (MT) true true false 4 Long 0 0 ,First,#,C:\00_WFP_LOGIC\01_GIS\20_Regiondata\00_Ethiopia\Ethiopia.mdb\Linear\roads,MaxTotLoadMT,-1,-1;Srf Surface Type true true false 4 Long 0 0 ,First,#,C:\00_WFP_LOGIC\01_GIS\20_Regiondata\00_Ethiopia\Ethiopia.mdb\Linear\roads,Srf,-1,-1;Cond Surface Condition true true false 4 Long 0 0 ,First,#,C:\00_WFP_LOGIC\01_GIS\20_Regiondata\00_Ethiopia\Ethiopia.mdb\Linear\roads,Cond,-1,-1;IsSeasonal Affected by season true true false 4 Long 0 0 ,First,#,C:\00_WFP_LOGIC\01_GIS\20_Regiondata\00_Ethiopia\Ethiopia.mdb\Linear\roads,IsSeasonal,-1,-1;DryPrac Dry Season Road Praticability true true false 4 Long 0 0 ,First,#,C:\00_WFP_LOGIC\01_GIS\20_Regiondata\00_Ethiopia\Ethiopia.mdb\Linear\roads,DryPrac,-1,-1;WetPrac Wet Season Road Praticability true true false 4 Long 0 0 ,First,#,C:\00_WFP_LOGIC\01_GIS\20_Regiondata\00_Ethiopia\Ethiopia.mdb\Linear\roads,WetPrac,-1,-1;SpeedLimit Speed Limit (Km/hr) true true false 4 Long 0 0 ,First,#,C:\00_WFP_LOGIC\01_GIS\20_Regiondata\00_Ethiopia\Ethiopia.mdb\Linear\roads,SpeedLimit,-1,-1;DryAvgeSpeed Dry Average Speed true true false 4 Long 0 0 ,First,#,C:\00_WFP_LOGIC\01_GIS\20_Regiondata\00_Ethiopia\Ethiopia.mdb\Linear\roads,DryAvgeSpeed,-1,-1;WetAvgeSpeed Wet Average Speed true true false 4 Long 0 0 ,First,#,C:\00_WFP_LOGIC\01_GIS\20_Regiondata\00_Ethiopia\Ethiopia.mdb\Linear\roads,WetAvgeSpeed,-1,-1;OpStatus Operational Status true true false 4 Long 0 0 ,First,#,C:\00_WFP_LOGIC\01_GIS\20_Regiondata\00_Ethiopia\Ethiopia.mdb\Linear\roads,OpStatus,-1,-1;HasRdWrk Has Road Works true true false 4 Long 0 0 ,First,#,C:\00_WFP_LOGIC\01_GIS\20_Regiondata\00_Ethiopia\Ethiopia.mdb\Linear\roads,HasRdWrk,-1,-1;CstWrkETC Construction Work Est Completion Date true true false 8 Date 0 0 ,First,#,C:\00_WFP_LOGIC\01_GIS\20_Regiondata\00_Ethiopia\Ethiopia.mdb\Linear\roads,CstWrkETC,-1,-1;GradDeg Gradient (specify +/-degrees) true true false 4 Long 0 0 ,First,#,C:\00_WFP_LOGIC\01_GIS\20_Regiondata\00_Ethiopia\Ethiopia.mdb\Linear\roads,GradDeg,-1,-1;Sec Road Security Category true true false 4 Long 0 0 ,First,#,C:\00_WFP_LOGIC\01_GIS\20_Regiondata\00_Ethiopia\Ethiopia.mdb\Linear\roads,Sec,-1,-1;HasShoulder Has Shoulder true true false 4 Long 0 0 ,First,#,C:\00_WFP_LOGIC\01_GIS\20_Regiondata\00_Ethiopia\Ethiopia.mdb\Linear\roads,HasShoulder,-1,-1;HasSidewalk Has Sidewalk true true false 4 Long 0 0 ,First,#,C:\00_WFP_LOGIC\01_GIS\20_Regiondata\00_Ethiopia\Ethiopia.mdb\Linear\roads,HasSidewalk,-1,-1;DrivSide Driving Side true true false 4 Long 0 0 ,First,#,C:\00_WFP_LOGIC\01_GIS\20_Regiondata\00_Ethiopia\Ethiopia.mdb\Linear\roads,DrivSide,-1,-1;Shape_Length Shape_Length false true true 8 Double 0 0 ,First,#,C:\00_WFP_LOGIC\01_GIS\20_Regiondata\00_Ethiopia\Ethiopia.mdb\Linear\roads,Shape_Length,-1,-1" # C:\00_WFP_LOGIC\01_GIS\20_Ethiopia\00_Ethiopia\Ethiopia.mdb\Linearfeatures\Roads</Process><Process ToolSource="C:\Program Files (x86)\ArcGIS\Desktop10.0\ArcToolbox\Toolboxes\Data Management Tools.tbx\CalculateField" Date="20130930" Time="162722">CalculateField Roads Srf 2 VB #</Process><Process ToolSource="C:\Program Files (x86)\ArcGIS\Desktop10.0\ArcToolbox\Toolboxes\Data Management Tools.tbx\CalculateField" Date="20131003" Time="153456">CalculateField Roads Srf 2 VB #</Process><Process ToolSource="C:\Program Files (x86)\ArcGIS\Desktop10.0\ArcToolbox\Toolboxes\Data Management Tools.tbx\CalculateField" Date="20131003" Time="153952">CalculateField Roads Srf 2 VB #</Process><Process ToolSource="C:\Program Files (x86)\ArcGIS\Desktop10.0\ArcToolbox\Toolboxes\Data Management Tools.tbx\CalculateField" Date="20131003" Time="154114">CalculateField Roads Srf 3 VB #</Process><Process ToolSource="C:\Program Files (x86)\ArcGIS\Desktop10.0\ArcToolbox\Toolboxes\Data Management Tools.tbx\CalculateField" Date="20131119" Time="140636">CalculateField Major_Roads RuleID "Paved" VB #</Process><Process ToolSource="C:\Program Files (x86)\ArcGIS\Desktop10.0\ArcToolbox\Toolboxes\Data Management Tools.tbx\CalculateField" Date="20131119" Time="140702">CalculateField Major_Roads Srf "Paved" VB #</Process><Process ToolSource="C:\Program Files (x86)\ArcGIS\Desktop10.0\ArcToolbox\Toolboxes\Data Management Tools.tbx\CalculateField" Date="20140129" Time="092311">CalculateField Major_Roads RuleID 3 VB #</Process><Process ToolSource="C:\Program Files (x86)\ArcGIS\Desktop10.0\ArcToolbox\Toolboxes\Data Management Tools.tbx\CalculateField" Date="20140129" Time="092615">CalculateField Major_Roads RuleID 3 VB #</Process><Process ToolSource="C:\Program Files (x86)\ArcGIS\Desktop10.0\ArcToolbox\Toolboxes\Data Management Tools.tbx\CalculateField" Date="20140129" Time="092658">CalculateField Major_Roads RuleID 3 VB #</Process><Process ToolSource="C:\Program Files (x86)\ArcGIS\Desktop10.0\ArcToolbox\Toolboxes\Data Management Tools.tbx\CalculateField" Date="20140129" Time="092818">CalculateField Major_Roads RuleID 4 VB #</Process><Process ToolSource="C:\Program Files (x86)\ArcGIS\Desktop10.0\ArcToolbox\Toolboxes\Data Management Tools.tbx\CalculateField" Date="20140129" Time="092940">CalculateField Major_Roads RuleID 4 VB #</Process><Process ToolSource="C:\Program Files (x86)\ArcGIS\Desktop10.0\ArcToolbox\Toolboxes\Data Management Tools.tbx\CalculateField" Date="20140129" Time="093112">CalculateField Major_Roads RuleID 3 VB #</Process><Process ToolSource="C:\Program Files (x86)\ArcGIS\Desktop10.0\ArcToolbox\Toolboxes\Data Management Tools.tbx\CalculateField" Date="20140129" Time="093210">CalculateField Major_Roads RuleID 3 VB #</Process><Process ToolSource="C:\Program Files (x86)\ArcGIS\Desktop10.0\ArcToolbox\Toolboxes\Data Management Tools.tbx\CalculateField" Date="20140129" Time="093309">CalculateField Major_Roads RuleID 3 VB #</Process><Process ToolSource="C:\Program Files (x86)\ArcGIS\Desktop10.0\ArcToolbox\Toolboxes\Data Management Tools.tbx\CalculateField" Date="20140129" Time="093346">CalculateField Major_Roads RuleID 4 VB #</Process><Process ToolSource="C:\Program Files (x86)\ArcGIS\Desktop10.0\ArcToolbox\Toolboxes\Data Management Tools.tbx\CalculateField" Date="20140129" Time="093508">CalculateField Major_Roads RuleID 2 VB #</Process><Process ToolSource="C:\Program Files (x86)\ArcGIS\Desktop10.0\ArcToolbox\Toolboxes\Data Management Tools.tbx\CalculateField" Date="20140129" Time="094008">CalculateField Major_Roads RuleID 4 VB #</Process><Process ToolSource="C:\Program Files (x86)\ArcGIS\Desktop10.0\ArcToolbox\Toolboxes\Data Management Tools.tbx\CalculateField" Date="20140129" Time="094110">CalculateField Major_Roads RuleID 3 VB #</Process><Process ToolSource="C:\Program Files (x86)\ArcGIS\Desktop10.0\ArcToolbox\Toolboxes\Data Management Tools.tbx\CalculateField" Date="20140129" Time="094159">CalculateField Major_Roads RuleID 2 VB #</Process><Process ToolSource="C:\Program Files (x86)\ArcGIS\Desktop10.0\ArcToolbox\Toolboxes\Data Management Tools.tbx\CalculateField" Date="20140129" Time="094710">CalculateField Major_Roads RuleID 3 VB #</Process><Process ToolSource="C:\Program Files (x86)\ArcGIS\Desktop10.0\ArcToolbox\Toolboxes\Data Management Tools.tbx\CalculateField" Date="20140129" Time="150705">CalculateField Major_Roads Srf 2 VB #</Process><Process ToolSource="C:\Program Files (x86)\ArcGIS\Desktop10.0\ArcToolbox\Toolboxes\Data Management Tools.tbx\CalculateField" Date="20140224" Time="170217">CalculateField Major_Roads Administratore "ËRA" VB #</Process><Process ToolSource="C:\Program Files (x86)\ArcGIS\Desktop10.0\ArcToolbox\Toolboxes\Data Management Tools.tbx\CalculateField" Date="20140224" Time="170439">CalculateField Major_Roads Administratore "Somali" VB #</Process><Process ToolSource="C:\Program Files (x86)\ArcGIS\Desktop10.0\ArcToolbox\Toolboxes\Data Management Tools.tbx\CalculateField" Date="20140224" Time="170706">CalculateField Major_Roads Administratore "" VB #</Process><Process ToolSource="C:\Program Files (x86)\ArcGIS\Desktop10.0\ArcToolbox\Toolboxes\Data Management Tools.tbx\CalculateField" Date="20140226" Time="160316">CalculateField Major_Roads Administratore "" VB #</Process><Process ToolSource="C:\Program Files (x86)\ArcGIS\Desktop10.0\ArcToolbox\Toolboxes\Data Management Tools.tbx\CalculateField" Date="20140226" Time="160452">CalculateField Major_Roads Administratore "ERA" VB #</Process><Process ToolSource="C:\Program Files (x86)\ArcGIS\Desktop10.0\ArcToolbox\Toolboxes\Data Management Tools.tbx\CalculateField" Date="20140226" Time="160723">CalculateField Major_Roads Administratore "ERA" VB #</Process><Process ToolSource="C:\Program Files (x86)\ArcGIS\Desktop10.0\ArcToolbox\Toolboxes\Data Management Tools.tbx\CalculateField" Date="20140303" Time="095734">CalculateField Major_Roads FClass 2 VB #</Process><Process ToolSource="C:\Program Files (x86)\ArcGIS\Desktop10.0\ArcToolbox\Toolboxes\Data Management Tools.tbx\CalculateField" Date="20140303" Time="095846">CalculateField Major_Roads FClass 3 VB #</Process><Process ToolSource="C:\Program Files (x86)\ArcGIS\Desktop10.0\ArcToolbox\Toolboxes\Data Management Tools.tbx\CalculateField" Date="20140303" Time="100059">CalculateField Major_Roads FClass 2 VB #</Process><Process ToolSource="C:\Program Files (x86)\ArcGIS\Desktop10.0\ArcToolbox\Toolboxes\Data Management Tools.tbx\CalculateField" Date="20140303" Time="100149">CalculateField Major_Roads FClass 2 VB #</Process><Process ToolSource="C:\Program Files (x86)\ArcGIS\Desktop10.0\ArcToolbox\Toolboxes\Data Management Tools.tbx\CalculateField" Date="20140303" Time="100330">CalculateField Major_Roads FClass 2 VB #</Process><Process ToolSource="C:\Program Files (x86)\ArcGIS\Desktop10.0\ArcToolbox\Toolboxes\Data Management Tools.tbx\CalculateField" Date="20140303" Time="100443">CalculateField Major_Roads FClass 3 VB #</Process><Process ToolSource="C:\Program Files (x86)\ArcGIS\Desktop10.0\ArcToolbox\Toolboxes\Data Management Tools.tbx\CalculateField" Date="20140303" Time="100518">CalculateField Major_Roads FClass 3 VB #</Process><Process ToolSource="C:\Program Files (x86)\ArcGIS\Desktop10.0\ArcToolbox\Toolboxes\Data Management Tools.tbx\CalculateField" Date="20140303" Time="100600">CalculateField Major_Roads FClass 2 VB #</Process><Process ToolSource="C:\Program Files (x86)\ArcGIS\Desktop10.0\ArcToolbox\Toolboxes\Data Management Tools.tbx\CalculateField" Date="20140303" Time="100637">CalculateField Major_Roads FClass 2 VB #</Process><Process ToolSource="C:\Program Files (x86)\ArcGIS\Desktop10.0\ArcToolbox\Toolboxes\Data Management Tools.tbx\CalculateField" Date="20140303" Time="100819">CalculateField Major_Roads FClass 3 VB #</Process><Process ToolSource="C:\Program Files (x86)\ArcGIS\Desktop10.0\ArcToolbox\Toolboxes\Data Management Tools.tbx\CalculateField" Date="20140303" Time="100921">CalculateField Major_Roads FClass 2 VB #</Process><Process ToolSource="C:\Program Files (x86)\ArcGIS\Desktop10.0\ArcToolbox\Toolboxes\Data Management Tools.tbx\CalculateField" Date="20140303" Time="101100">CalculateField Major_Roads FClass 2 VB #</Process><Process ToolSource="C:\Program Files (x86)\ArcGIS\Desktop10.0\ArcToolbox\Toolboxes\Data Management Tools.tbx\CalculateField" Date="20140303" Time="101219">CalculateField Major_Roads FClass 3 VB #</Process><Process ToolSource="C:\Program Files (x86)\ArcGIS\Desktop10.0\ArcToolbox\Toolboxes\Data Management Tools.tbx\CalculateField" Date="20140303" Time="101331">CalculateField Major_Roads FClass 2 VB #</Process><Process ToolSource="C:\Program Files (x86)\ArcGIS\Desktop10.0\ArcToolbox\Toolboxes\Data Management Tools.tbx\CalculateField" Date="20140303" Time="101919">CalculateField Major_Roads FClass 2 VB #</Process><Process ToolSource="C:\Program Files (x86)\ArcGIS\Desktop10.0\ArcToolbox\Toolboxes\Data Management Tools.tbx\CalculateField" Date="20140303" Time="102116">CalculateField Major_Roads FClass 2 VB #</Process><Process ToolSource="C:\Program Files (x86)\ArcGIS\Desktop10.0\ArcToolbox\Toolboxes\Data Management Tools.tbx\CalculateField" Date="20140303" Time="102147">CalculateField Major_Roads FClass 3 VB #</Process><Process ToolSource="C:\Program Files (x86)\ArcGIS\Desktop10.0\ArcToolbox\Toolboxes\Data Management Tools.tbx\CalculateField" Date="20140303" Time="102356">CalculateField Major_Roads FClass 2 VB #</Process><Process ToolSource="C:\Program Files (x86)\ArcGIS\Desktop10.0\ArcToolbox\Toolboxes\Data Management Tools.tbx\CalculateField" Date="20140303" Time="102403">CalculateField Major_Roads FClass 2 VB #</Process><Process ToolSource="C:\Program Files (x86)\ArcGIS\Desktop10.0\ArcToolbox\Toolboxes\Data Management Tools.tbx\CalculateField" Date="20140303" Time="102540">CalculateField Major_Roads FClass 4 VB #</Process><Process ToolSource="C:\Program Files (x86)\ArcGIS\Desktop10.0\ArcToolbox\Toolboxes\Data Management Tools.tbx\CalculateField" Date="20140303" Time="102640">CalculateField Major_Roads FClass 2 VB #</Process><Process ToolSource="C:\Program Files (x86)\ArcGIS\Desktop10.0\ArcToolbox\Toolboxes\Data Management Tools.tbx\CalculateField" Date="20140303" Time="102705">CalculateField Major_Roads FClass 3 VB #</Process><Process ToolSource="C:\Program Files (x86)\ArcGIS\Desktop10.0\ArcToolbox\Toolboxes\Data Management Tools.tbx\CalculateField" Date="20140303" Time="102713">CalculateField Major_Roads FClass 3 VB #</Process><Process ToolSource="C:\Program Files (x86)\ArcGIS\Desktop10.0\ArcToolbox\Toolboxes\Data Management Tools.tbx\CalculateField" Date="20140303" Time="114507">CalculateField Major_Roads Srf 2 VB #</Process><Process ToolSource="C:\Program Files (x86)\ArcGIS\Desktop10.0\ArcToolbox\Toolboxes\Data Management Tools.tbx\CalculateField" Date="20140303" Time="120314">CalculateField Major_Roads Srf 2 VB #</Process><Process ToolSource="C:\Program Files (x86)\ArcGIS\Desktop10.0\ArcToolbox\Toolboxes\Data Management Tools.tbx\CalculateField" Date="20140303" Time="120321">CalculateField Major_Roads Srf 3 VB #</Process><Process ToolSource="C:\Program Files (x86)\ArcGIS\Desktop10.0\ArcToolbox\Toolboxes\Data Management Tools.tbx\CalculateField" Date="20140303" Time="134747">CalculateField Major_Roads Srf 2 VB #</Process><Process ToolSource="C:\Program Files (x86)\ArcGIS\Desktop10.0\ArcToolbox\Toolboxes\Data Management Tools.tbx\CalculateField" Date="20140326" Time="113305">CalculateField Major_Roads Srf 1 VB #</Process><Process ToolSource="C:\Program Files (x86)\ArcGIS\Desktop10.0\ArcToolbox\Toolboxes\Data Management Tools.tbx\CalculateField" Date="20140326" Time="113401">CalculateField Major_Roads Srf 1 VB #</Process><Process ToolSource="C:\Program Files (x86)\ArcGIS\Desktop10.0\ArcToolbox\Toolboxes\Data Management Tools.tbx\CalculateField" Date="20140326" Time="113426">CalculateField Major_Roads Srf "Paved" VB #</Process><Process ToolSource="C:\Program Files (x86)\ArcGIS\Desktop10.0\ArcToolbox\Toolboxes\Data Management Tools.tbx\CalculateField" Date="20140414" Time="103441">CalculateField "Major roads" Administratore "South Sudan" VB #</Process><Process ToolSource="C:\Program Files (x86)\ArcGIS\Desktop10.0\ArcToolbox\Toolboxes\Data Management Tools.tbx\CalculateField" Date="20140414" Time="103625">CalculateField "Major roads" Administratore "Sudan" VB #</Process><Process ToolSource="C:\Program Files (x86)\ArcGIS\Desktop10.0\ArcToolbox\Toolboxes\Data Management Tools.tbx\CalculateField" Date="20140414" Time="104051">CalculateField "Major roads" Administratore "Kenya" VB #</Process><Process ToolSource="C:\Program Files (x86)\ArcGIS\Desktop10.0\ArcToolbox\Toolboxes\Data Management Tools.tbx\CalculateField" Date="20140414" Time="104131">CalculateField "Major roads" NumLanes "Üganda" VB #</Process><Process ToolSource="C:\Program Files (x86)\ArcGIS\Desktop10.0\ArcToolbox\Toolboxes\Data Management Tools.tbx\CalculateField" Date="20140414" Time="104242">CalculateField "Major roads" LneWidth "Uganda" VB #</Process><Process ToolSource="C:\Program Files (x86)\ArcGIS\Desktop10.0\ArcToolbox\Toolboxes\Data Management Tools.tbx\CalculateField" Date="20140414" Time="104255">CalculateField "Major roads" Administratore "Uganda" VB #</Process><Process ToolSource="C:\Program Files (x86)\ArcGIS\Desktop10.0\ArcToolbox\Toolboxes\Data Management Tools.tbx\CalculateField" Date="20140414" Time="105947">CalculateField "Major roads" Srf 3 VB #</Process><Process ToolSource="C:\Program Files (x86)\ArcGIS\Desktop10.0\ArcToolbox\Toolboxes\Data Management Tools.tbx\CalculateField" Date="20140414" Time="105955">CalculateField "Major roads" Srf 2 VB #</Process><Process ToolSource="C:\Program Files (x86)\ArcGIS\Desktop10.0\ArcToolbox\Toolboxes\Data Management Tools.tbx\CalculateField" Date="20140506" Time="110159">CalculateField Major_Roads RuleID "Trail" VB #</Process><Process ToolSource="C:\Program Files (x86)\ArcGIS\Desktop10.0\ArcToolbox\Toolboxes\Data Management Tools.tbx\CalculateField" Date="20140506" Time="110824">CalculateField Major_Roads RuleID "Gravel" VB #</Process><Process ToolSource="C:\Program Files (x86)\ArcGIS\Desktop10.0\ArcToolbox\Toolboxes\Data Management Tools.tbx\CalculateField" Date="20140506" Time="111456">CalculateField Major_Roads RuleID "Paved" VB #</Process><Process ToolSource="C:\Program Files (x86)\ArcGIS\Desktop10.0\ArcToolbox\Toolboxes\Data Management Tools.tbx\CalculateField" Date="20140506" Time="113932">CalculateField Major_Roads Srf 2 VB #</Process><Process ToolSource="C:\Program Files (x86)\ArcGIS\Desktop10.0\ArcToolbox\Toolboxes\Data Management Tools.tbx\CalculateField" Date="20140506" Time="114155">CalculateField Major_Roads Srf 2 VB #</Process><Process ToolSource="C:\Program Files (x86)\ArcGIS\Desktop10.0\ArcToolbox\Toolboxes\Data Management Tools.tbx\CalculateField" Date="20140506" Time="114429">CalculateField Major_Roads Srf 2 VB #</Process><Process ToolSource="C:\Program Files (x86)\ArcGIS\Desktop10.0\ArcToolbox\Toolboxes\Data Management Tools.tbx\CalculateField" Date="20140506" Time="114844">CalculateField Major_Roads Srf 2 VB #</Process><Process ToolSource="C:\Program Files (x86)\ArcGIS\Desktop10.0\ArcToolbox\Toolboxes\Data Management Tools.tbx\CalculateField" Date="20140506" Time="120704">CalculateField Major_Roads Srf 2 VB #</Process><Process ToolSource="C:\Program Files (x86)\ArcGIS\Desktop10.0\ArcToolbox\Toolboxes\Data Management Tools.tbx\CalculateField" Date="20140506" Time="144122">CalculateField Major_Roads Srf 7 VB #</Process><Process ToolSource="C:\Program Files (x86)\ArcGIS\Desktop10.0\ArcToolbox\Toolboxes\Data Management Tools.tbx\CalculateField" Date="20140528" Time="162019">CalculateField "Major roads" FClass 3 VB #</Process><Process ToolSource="C:\Program Files (x86)\ArcGIS\Desktop10.0\ArcToolbox\Toolboxes\Data Management Tools.tbx\CalculateField" Date="20140528" Time="162026">CalculateField "Major roads" FClass 2 VB #</Process><Process ToolSource="C:\Program Files (x86)\ArcGIS\Desktop10.0\ArcToolbox\Toolboxes\Data Management Tools.tbx\CalculateField" Date="20140528" Time="162034">CalculateField "Major roads" FClass 1 VB #</Process><Process ToolSource="C:\Program Files (x86)\ArcGIS\Desktop10.0\ArcToolbox\Toolboxes\Data Management Tools.tbx\CalculateField" Date="20140528" Time="172434">CalculateField "Main Access" FClass 1 VB #</Process><Process ToolSource="C:\Program Files (x86)\ArcGIS\Desktop10.0\ArcToolbox\Toolboxes\Data Management Tools.tbx\CalculateField" Date="20140528" Time="172441">CalculateField "Main Access" FClass 2 VB #</Process><Process ToolSource="C:\Program Files (x86)\ArcGIS\Desktop10.0\ArcToolbox\Toolboxes\Data Management Tools.tbx\CalculateField" Date="20140528" Time="172454">CalculateField "Main Access" FClass 2 VB #</Process><Process ToolSource="C:\Program Files (x86)\ArcGIS\Desktop10.0\ArcToolbox\Toolboxes\Data Management Tools.tbx\CalculateField" Date="20140528" Time="172612">CalculateField "Main Access" FClass 2 VB #</Process><Process ToolSource="C:\Program Files (x86)\ArcGIS\Desktop10.0\ArcToolbox\Toolboxes\Data Management Tools.tbx\CalculateField" Date="20140612" Time="090323">CalculateField Roads Srf 1 VB #</Process><Process ToolSource="C:\Program Files (x86)\ArcGIS\Desktop10.0\ArcToolbox\Toolboxes\Data Management Tools.tbx\CalculateField" Date="20140925" Time="102025">CalculateField Major_Roads Srf 3 VB #</Process><Process ToolSource="C:\Program Files (x86)\ArcGIS\Desktop10.0\ArcToolbox\Toolboxes\Data Management Tools.tbx\CalculateField" Date="20141013" Time="095404">CalculateField Major_Roads Srf 1 VB #</Process><Process ToolSource="C:\Program Files (x86)\ArcGIS\Desktop10.0\ArcToolbox\Toolboxes\Data Management Tools.tbx\CalculateField" Date="20141027" Time="153520">CalculateField Major_Roads Srf 1 VB #</Process><Process ToolSource="C:\Program Files (x86)\ArcGIS\Desktop10.0\ArcToolbox\Toolboxes\Data Management Tools.tbx\CalculateField" Date="20141027" Time="153535">CalculateField Major_Roads Srf 1 VB #</Process><Process ToolSource="C:\Program Files (x86)\ArcGIS\Desktop10.0\ArcToolbox\Toolboxes\Data Management Tools.tbx\CalculateField" Date="20141030" Time="112830">CalculateField Major_Roads Srf 1 VB #</Process><Process ToolSource="C:\Program Files (x86)\ArcGIS\Desktop10.0\ArcToolbox\Toolboxes\Data Management Tools.tbx\CalculateField" Date="20150205" Time="110218">CalculateField Major_Roads Srf 2 VB #</Process><Process ToolSource="C:\Program Files (x86)\ArcGIS\Desktop10.0\ArcToolbox\Toolboxes\Data Management Tools.tbx\CalculateField" Date="20150205" Time="110237">CalculateField Major_Roads RuleID 2 VB #</Process><Process ToolSource="C:\Program Files (x86)\ArcGIS\Desktop10.0\ArcToolbox\Toolboxes\Data Management Tools.tbx\CalculateField" Date="20150205" Time="110246">CalculateField Major_Roads RuleID 1 VB #</Process><Process ToolSource="C:\Program Files (x86)\ArcGIS\Desktop10.0\ArcToolbox\Toolboxes\Data Management Tools.tbx\CalculateField" Date="20150403" Time="104643">CalculateField Roads FClass "Primary" VB #</Process><Process ToolSource="C:\Program Files (x86)\ArcGIS\Desktop10.0\ArcToolbox\Toolboxes\Data Management Tools.tbx\CalculateField" Date="20150403" Time="104717">CalculateField Roads FClass "Primary" VB #</Process><Process ToolSource="C:\Program Files (x86)\ArcGIS\Desktop10.0\ArcToolbox\Toolboxes\Data Management Tools.tbx\CalculateField" Date="20150403" Time="104751">CalculateField Roads FClass 2 VB #</Process><Process ToolSource="C:\Program Files (x86)\ArcGIS\Desktop10.0\ArcToolbox\Toolboxes\Data Management Tools.tbx\CalculateField" Date="20150403" Time="105003">CalculateField Roads FClass 2 VB #</Process><Process ToolSource="C:\Program Files (x86)\ArcGIS\Desktop10.0\ArcToolbox\Toolboxes\Data Management Tools.tbx\CalculateField" Date="20150403" Time="105112">CalculateField Roads FClass 2 VB #</Process><Process ToolSource="C:\Program Files (x86)\ArcGIS\Desktop10.0\ArcToolbox\Toolboxes\Data Management Tools.tbx\CalculateField" Date="20150403" Time="105347">CalculateField Roads FClass 2 VB #</Process><Process ToolSource="C:\Program Files (x86)\ArcGIS\Desktop10.0\ArcToolbox\Toolboxes\Data Management Tools.tbx\CalculateField" Date="20150403" Time="105454">CalculateField Roads FClass 2 VB #</Process><Process ToolSource="C:\Program Files (x86)\ArcGIS\Desktop10.0\ArcToolbox\Toolboxes\Data Management Tools.tbx\CalculateField" Date="20150403" Time="105633">CalculateField Roads FClass 1 VB #</Process><Process ToolSource="C:\Program Files (x86)\ArcGIS\Desktop10.0\ArcToolbox\Toolboxes\Data Management Tools.tbx\CalculateField" Date="20150403" Time="105704">CalculateField Roads FClass 2 VB #</Process><Process ToolSource="C:\Program Files (x86)\ArcGIS\Desktop10.0\ArcToolbox\Toolboxes\Data Management Tools.tbx\CalculateField" Date="20150403" Time="105710">CalculateField Roads FClass 1 VB #</Process><Process ToolSource="C:\Program Files (x86)\ArcGIS\Desktop10.0\ArcToolbox\Toolboxes\Data Management Tools.tbx\CalculateField" Date="20150403" Time="105917">CalculateField Roads FClass 2 VB #</Process><Process ToolSource="C:\Program Files (x86)\ArcGIS\Desktop10.0\ArcToolbox\Toolboxes\Data Management Tools.tbx\CalculateField" Date="20150427" Time="123402">CalculateField Major_Roads FClass 1 VB #</Process><Process ToolSource="C:\Program Files (x86)\ArcGIS\Desktop10.0\ArcToolbox\Toolboxes\Data Management Tools.tbx\CalculateField" Date="20150427" Time="123412">CalculateField Major_Roads FClass 2 VB #</Process><Process ToolSource="C:\Program Files (x86)\ArcGIS\Desktop10.0\ArcToolbox\Toolboxes\Data Management Tools.tbx\CalculateField" Date="20150427" Time="123451">CalculateField Major_Roads Srf 1 VB #</Process><Process ToolSource="C:\Program Files (x86)\ArcGIS\Desktop10.0\ArcToolbox\Toolboxes\Data Management Tools.tbx\CalculateField" Date="20150525" Time="093022">CalculateField Major_Roads Srf 1 VB #</Process><Process ToolSource="C:\Program Files (x86)\ArcGIS\Desktop10.0\ArcToolbox\Toolboxes\Data Management Tools.tbx\CalculateField" Date="20150525" Time="112648">CalculateField Major_Roads Srf 2 VB #</Process><Process ToolSource="C:\Program Files (x86)\ArcGIS\Desktop10.0\ArcToolbox\Toolboxes\Data Management Tools.tbx\CalculateField" Date="20150603" Time="155832">CalculateField Major_Roads Srf 2 VB #</Process><Process ToolSource="C:\Program Files (x86)\ArcGIS\Desktop10.0\ArcToolbox\Toolboxes\Data Management Tools.tbx\CalculateField" Date="20150611" Time="083113">CalculateField Major_Roads Srf 1 VB #</Process><Process ToolSource="C:\Program Files (x86)\ArcGIS\Desktop10.0\ArcToolbox\Toolboxes\Data Management Tools.tbx\CalculateField" Date="20150611" Time="084535">CalculateField Major_Roads Srf 2 VB #</Process><Process ToolSource="C:\Program Files (x86)\ArcGIS\Desktop10.0\ArcToolbox\Toolboxes\Data Management Tools.tbx\CalculateField" Date="20150611" Time="093329">CalculateField Major_Roads Srf 1 VB #</Process><Process ToolSource="C:\Program Files (x86)\ArcGIS\Desktop10.0\ArcToolbox\Toolboxes\Data Management Tools.tbx\CalculateField" Date="20150611" Time="151633">CalculateField Major_Roads FClass 2 VB #</Process><Process ToolSource="C:\Program Files (x86)\ArcGIS\Desktop10.0\ArcToolbox\Toolboxes\Data Management Tools.tbx\CalculateField" Date="20150611" Time="153539">CalculateField Major_Roads FClass 2 VB #</Process><Process ToolSource="C:\Program Files (x86)\ArcGIS\Desktop10.0\ArcToolbox\Toolboxes\Data Management Tools.tbx\CalculateField" Date="20150611" Time="153826">CalculateField Major_Roads FClass 3 VB #</Process><Process ToolSource="C:\Program Files (x86)\ArcGIS\Desktop10.0\ArcToolbox\Toolboxes\Data Management Tools.tbx\CalculateField" Date="20150611" Time="154535">CalculateField Major_Roads FClass 2 VB #</Process><Process ToolSource="C:\Program Files (x86)\ArcGIS\Desktop10.0\ArcToolbox\Toolboxes\Data Management Tools.tbx\CalculateField" Date="20150611" Time="154720">CalculateField Major_Roads FClass 2 VB #</Process><Process ToolSource="C:\Program Files (x86)\ArcGIS\Desktop10.0\ArcToolbox\Toolboxes\Data Management Tools.tbx\CalculateField" Date="20150611" Time="160852">CalculateField Major_Roads FClass 2 VB #</Process><Process ToolSource="C:\Program Files (x86)\ArcGIS\Desktop10.0\ArcToolbox\Toolboxes\Data Management Tools.tbx\CalculateField" Date="20150616" Time="111209">CalculateField Major_Roads RuleID 3 VB #</Process><Process ToolSource="C:\Program Files (x86)\ArcGIS\Desktop10.0\ArcToolbox\Toolboxes\Data Management Tools.tbx\CalculateField" Date="20150616" Time="111218">CalculateField Major_Roads RuleID 4 VB #</Process><Process ToolSource="C:\Program Files (x86)\ArcGIS\Desktop10.0\ArcToolbox\Toolboxes\Data Management Tools.tbx\CalculateField" Date="20150616" Time="111233">CalculateField Major_Roads RuleID 4 VB #</Process><Process ToolSource="C:\Program Files (x86)\ArcGIS\Desktop10.0\ArcToolbox\Toolboxes\Data Management Tools.tbx\CalculateField" Date="20150616" Time="111250">CalculateField Major_Roads RuleID 7 VB #</Process><Process ToolSource="C:\Program Files (x86)\ArcGIS\Desktop10.0\ArcToolbox\Toolboxes\Data Management Tools.tbx\CalculateField" Date="20150616" Time="111258">CalculateField Major_Roads RuleID 7 VB #</Process><Process ToolSource="C:\Program Files (x86)\ArcGIS\Desktop10.0\ArcToolbox\Toolboxes\Data Management Tools.tbx\CalculateField" Date="20150616" Time="111416">CalculateField Major_Roads RuleID 7 VB #</Process><Process ToolSource="C:\Program Files (x86)\ArcGIS\Desktop10.0\ArcToolbox\Toolboxes\Data Management Tools.tbx\CalculateField" Date="20150616" Time="111435">CalculateField Major_Roads RuleID 4 VB #</Process><Process ToolSource="C:\Program Files (x86)\ArcGIS\Desktop10.0\ArcToolbox\Toolboxes\Data Management Tools.tbx\CalculateField" Date="20150616" Time="111452">CalculateField Major_Roads RuleID 3 VB #</Process><Process ToolSource="C:\Program Files (x86)\ArcGIS\Desktop10.0\ArcToolbox\Toolboxes\Data Management Tools.tbx\CalculateField" Date="20150616" Time="111650">CalculateField Major_Roads RuleID 4 VB #</Process><Process ToolSource="C:\Program Files (x86)\ArcGIS\Desktop10.0\ArcToolbox\Toolboxes\Data Management Tools.tbx\CalculateField" Date="20150616" Time="111751">CalculateField Major_Roads RuleID 4 VB #</Process><Process ToolSource="C:\Program Files (x86)\ArcGIS\Desktop10.0\ArcToolbox\Toolboxes\Data Management Tools.tbx\CalculateField" Date="20150616" Time="111846">CalculateField Major_Roads RuleID 4 VB #</Process><Process ToolSource="C:\Program Files (x86)\ArcGIS\Desktop10.0\ArcToolbox\Toolboxes\Data Management Tools.tbx\CalculateField" Date="20150731" Time="125725">CalculateField Major_Roads Srf 1 VB #</Process><Process ToolSource="C:\Program Files (x86)\ArcGIS\Desktop10.0\ArcToolbox\Toolboxes\Data Management Tools.tbx\CalculateField" Date="20151022" Time="085657">CalculateField Major_Roads RuleID 2 VB #</Process><Process ToolSource="C:\Program Files (x86)\ArcGIS\Desktop10.0\ArcToolbox\Toolboxes\Data Management Tools.tbx\CalculateField" Date="20151022" Time="092513">CalculateField Major_Roads RuleID 2 VB #</Process><Process ToolSource="C:\Program Files (x86)\ArcGIS\Desktop10.0\ArcToolbox\Toolboxes\Data Management Tools.tbx\CalculateField" Date="20151022" Time="092524">CalculateField Major_Roads RuleID 3 VB #</Process><Process ToolSource="C:\Program Files (x86)\ArcGIS\Desktop10.0\ArcToolbox\Toolboxes\Data Management Tools.tbx\CalculateField" Date="20151022" Time="092538">CalculateField Major_Roads RuleID 3 VB #</Process><Process ToolSource="C:\Program Files (x86)\ArcGIS\Desktop10.0\ArcToolbox\Toolboxes\Data Management Tools.tbx\CalculateField" Date="20151022" Time="113722">CalculateField Major_Roads RuleID 4 VB #</Process><Process ToolSource="C:\Program Files (x86)\ArcGIS\Desktop10.0\ArcToolbox\Toolboxes\Data Management Tools.tbx\CalculateField" Date="20151022" Time="114203">CalculateField Major_Roads RuleID 4 VB #</Process><Process ToolSource="C:\Program Files (x86)\ArcGIS\Desktop10.0\ArcToolbox\Toolboxes\Data Management Tools.tbx\CalculateField" Date="20151026" Time="090338">CalculateField Major_Roads Cond 1 VB #</Process><Process ToolSource="C:\Program Files (x86)\ArcGIS\Desktop10.0\ArcToolbox\Toolboxes\Data Management Tools.tbx\CalculateField" Date="20151026" Time="090358">CalculateField Major_Roads Srf 1 VB #</Process><Process ToolSource="C:\Program Files (x86)\ArcGIS\Desktop10.0\ArcToolbox\Toolboxes\Data Management Tools.tbx\CalculateField" Date="20151026" Time="090414">CalculateField Major_Roads Srf 1 VB #</Process><Process ToolSource="C:\Program Files (x86)\ArcGIS\Desktop10.0\ArcToolbox\Toolboxes\Data Management Tools.tbx\CalculateField" Date="20151102" Time="153109">CalculateField Major_Roads Srf 3 VB #</Process><Process ToolSource="C:\Program Files (x86)\ArcGIS\Desktop10.0\ArcToolbox\Toolboxes\Data Management Tools.tbx\CalculateField" Date="20151102" Time="154148">CalculateField Major_Roads Srf 3 VB #</Process><Process ToolSource="C:\Program Files (x86)\ArcGIS\Desktop10.0\ArcToolbox\Toolboxes\Data Management Tools.tbx\CalculateField" Date="20151103" Time="170921">CalculateField Major_Roads Srf 3 VB #</Process><Process ToolSource="C:\Program Files (x86)\ArcGIS\Desktop10.0\ArcToolbox\Toolboxes\Data Management Tools.tbx\CalculateField" Date="20151105" Time="105707">CalculateField Major_Roads Srf 3 VB #</Process><Process ToolSource="C:\Program Files (x86)\ArcGIS\Desktop10.0\ArcToolbox\Toolboxes\Data Management Tools.tbx\CalculateField" Date="20151105" Time="110606">CalculateField Major_Roads Srf 3 VB #</Process><Process ToolSource="C:\Program Files (x86)\ArcGIS\Desktop10.0\ArcToolbox\Toolboxes\Data Management Tools.tbx\CalculateField" Date="20151105" Time="120905">CalculateField Major_Roads Srf 3 VB #</Process><Process ToolSource="C:\Program Files (x86)\ArcGIS\Desktop10.0\ArcToolbox\Toolboxes\Data Management Tools.tbx\CalculateField" Date="20151111" Time="133823">CalculateField Major_Roads Srf 3 VB #</Process><Process ToolSource="C:\Program Files (x86)\ArcGIS\Desktop10.0\ArcToolbox\Toolboxes\Data Management Tools.tbx\CalculateField" Date="20151111" Time="133905">CalculateField Major_Roads RuleID 3 VB #</Process><Process ToolSource="C:\Program Files (x86)\ArcGIS\Desktop10.0\ArcToolbox\Toolboxes\Data Management Tools.tbx\CalculateField" Date="20151112" Time="091919">CalculateField Major_Roads Srf 3 VB #</Process><Process ToolSource="C:\Program Files (x86)\ArcGIS\Desktop10.0\ArcToolbox\Toolboxes\Data Management Tools.tbx\CalculateField" Date="20151112" Time="100938">CalculateField Major_Roads Srf 2 VB #</Process><Process ToolSource="C:\Program Files (x86)\ArcGIS\Desktop10.0\ArcToolbox\Toolboxes\Data Management Tools.tbx\CalculateField" Date="20160216" Time="145315">CalculateField Major_Roads Srf 1 VB #</Process><Process ToolSource="C:\Program Files (x86)\ArcGIS\Desktop10.0\ArcToolbox\Toolboxes\Data Management Tools.tbx\CalculateField" Date="20160302" Time="094031">CalculateField Major_Roads Srf 1 VB #</Process><Process ToolSource="C:\Program Files (x86)\ArcGIS\Desktop10.0\ArcToolbox\Toolboxes\Data Management Tools.tbx\CalculateField" Date="20160302" Time="094040">CalculateField Major_Roads Srf 1 VB #</Process><Process ToolSource="C:\Program Files (x86)\ArcGIS\Desktop10.0\ArcToolbox\Toolboxes\Data Management Tools.tbx\CalculateField" Date="20160323" Time="112242">CalculateField Major_Roads Srf 2 VB #</Process><Process ToolSource="C:\Program Files (x86)\ArcGIS\Desktop10.0\ArcToolbox\Toolboxes\Data Management Tools.tbx\CalculateField" Date="20160331" Time="140736">CalculateField Major_Roads Srf 7 VB #</Process><Process ToolSource="C:\Program Files (x86)\ArcGIS\Desktop10.0\ArcToolbox\Toolboxes\Data Management Tools.tbx\CalculateField" Date="20160331" Time="140749">CalculateField Major_Roads RuleID 4 VB #</Process><Process ToolSource="C:\Program Files (x86)\ArcGIS\Desktop10.0\ArcToolbox\Toolboxes\Data Management Tools.tbx\CalculateField" Date="20160331" Time="140803">CalculateField Major_Roads RuleID 4 VB #</Process><Process ToolSource="C:\Program Files (x86)\ArcGIS\Desktop10.0\ArcToolbox\Toolboxes\Data Management Tools.tbx\CalculateField" Date="20160331" Time="172939">CalculateField Major_Roads Srf 2 VB #</Process><Process ToolSource="C:\Program Files (x86)\ArcGIS\Desktop10.0\ArcToolbox\Toolboxes\Data Management Tools.tbx\CalculateField" Date="20160406" Time="114519">CalculateField Major_Roads Srf 1 VB #</Process><Process ToolSource="C:\Program Files (x86)\ArcGIS\Desktop10.0\ArcToolbox\Toolboxes\Data Management Tools.tbx\CalculateField" Date="20160406" Time="115420">CalculateField Major_Roads Srf 1 VB #</Process><Process ToolSource="C:\Program Files (x86)\ArcGIS\Desktop10.0\ArcToolbox\Toolboxes\Data Management Tools.tbx\CalculateField" Date="20160406" Time="115514">CalculateField Major_Roads Srf 1 VB #</Process><Process ToolSource="C:\Program Files (x86)\ArcGIS\Desktop10.0\ArcToolbox\Toolboxes\Data Management Tools.tbx\CalculateField" Date="20160406" Time="115521">CalculateField Major_Roads Srf 1 VB #</Process><Process ToolSource="C:\Program Files (x86)\ArcGIS\Desktop10.0\ArcToolbox\Toolboxes\Data Management Tools.tbx\CalculateField" Date="20160406" Time="115602">CalculateField Major_Roads Srf 1 VB #</Process><Process ToolSource="C:\Program Files (x86)\ArcGIS\Desktop10.0\ArcToolbox\Toolboxes\Data Management Tools.tbx\CalculateField" Date="20160406" Time="120031">CalculateField Major_Roads Srf 1 VB #</Process><Process ToolSource="C:\Program Files (x86)\ArcGIS\Desktop10.0\ArcToolbox\Toolboxes\Data Management Tools.tbx\CalculateField" Date="20160406" Time="120040">CalculateField Major_Roads RuleID 2 VB #</Process><Process ToolSource="C:\Program Files (x86)\ArcGIS\Desktop10.0\ArcToolbox\Toolboxes\Data Management Tools.tbx\CalculateField" Date="20160406" Time="120434">CalculateField Major_Roads Srf 1 VB #</Process><Process ToolSource="C:\Program Files (x86)\ArcGIS\Desktop10.0\ArcToolbox\Toolboxes\Data Management Tools.tbx\CalculateField" Date="20160406" Time="120455">CalculateField Major_Roads RuleID 2 VB #</Process><Process ToolSource="C:\Program Files (x86)\ArcGIS\Desktop10.0\ArcToolbox\Toolboxes\Data Management Tools.tbx\CalculateField" Date="20160406" Time="120836">CalculateField Major_Roads Srf 1 VB #</Process><Process ToolSource="C:\Program Files (x86)\ArcGIS\Desktop10.0\ArcToolbox\Toolboxes\Data Management Tools.tbx\CalculateField" Date="20160406" Time="120846">CalculateField Major_Roads RuleID 2 VB #</Process><Process ToolSource="C:\Program Files (x86)\ArcGIS\Desktop10.0\ArcToolbox\Toolboxes\Data Management Tools.tbx\CalculateField" Date="20160406" Time="121437">CalculateField Major_Roads Srf 1 VB #</Process><Process ToolSource="C:\Program Files (x86)\ArcGIS\Desktop10.0\ArcToolbox\Toolboxes\Data Management Tools.tbx\CalculateField" Date="20160406" Time="121450">CalculateField Major_Roads RuleID 2 VB #</Process><Process ToolSource="C:\Program Files (x86)\ArcGIS\Desktop10.0\ArcToolbox\Toolboxes\Data Management Tools.tbx\CalculateField" Date="20160406" Time="121606">CalculateField Major_Roads Srf 1 VB #</Process><Process ToolSource="C:\Program Files (x86)\ArcGIS\Desktop10.0\ArcToolbox\Toolboxes\Data Management Tools.tbx\CalculateField" Date="20160406" Time="121659">CalculateField Major_Roads Srf 1 VB #</Process><Process ToolSource="C:\Program Files (x86)\ArcGIS\Desktop10.0\ArcToolbox\Toolboxes\Data Management Tools.tbx\CalculateField" Date="20160406" Time="121722">CalculateField Major_Roads Srf 2 VB #</Process><Process ToolSource="C:\Program Files (x86)\ArcGIS\Desktop10.0\ArcToolbox\Toolboxes\Data Management Tools.tbx\CalculateField" Date="20160406" Time="122331">CalculateField Major_Roads Cond 1 VB #</Process><Process ToolSource="C:\Program Files (x86)\ArcGIS\Desktop10.0\ArcToolbox\Toolboxes\Data Management Tools.tbx\CalculateField" Date="20160406" Time="124840">CalculateField Major_Roads Srf 1 VB #</Process><Process ToolSource="C:\Program Files (x86)\ArcGIS\Desktop10.0\ArcToolbox\Toolboxes\Data Management Tools.tbx\CalculateField" Date="20160406" Time="125035">CalculateField Major_Roads Srf 1 VB #</Process><Process ToolSource="C:\Program Files (x86)\ArcGIS\Desktop10.0\ArcToolbox\Toolboxes\Data Management Tools.tbx\CalculateField" Date="20160406" Time="125047">CalculateField Major_Roads RuleID 2 VB #</Process><Process ToolSource="C:\Program Files (x86)\ArcGIS\Desktop10.0\ArcToolbox\Toolboxes\Data Management Tools.tbx\CalculateField" Date="20160406" Time="135212">CalculateField Major_Roads Srf 1 VB #</Process><Process ToolSource="C:\Program Files (x86)\ArcGIS\Desktop10.0\ArcToolbox\Toolboxes\Data Management Tools.tbx\CalculateField" Date="20160406" Time="135245">CalculateField Major_Roads Srf 2 VB #</Process><Process ToolSource="C:\Program Files (x86)\ArcGIS\Desktop10.0\ArcToolbox\Toolboxes\Data Management Tools.tbx\CalculateField" Date="20160406" Time="135348">CalculateField Major_Roads Srf 2 VB #</Process><Process ToolSource="C:\Program Files (x86)\ArcGIS\Desktop10.0\ArcToolbox\Toolboxes\Data Management Tools.tbx\CalculateField" Date="20160406" Time="135511">CalculateField Major_Roads Srf 2 VB #</Process><Process ToolSource="C:\Program Files (x86)\ArcGIS\Desktop10.0\ArcToolbox\Toolboxes\Data Management Tools.tbx\CalculateField" Date="20160406" Time="135611">CalculateField Major_Roads Srf 3 VB #</Process><Process ToolSource="C:\Program Files (x86)\ArcGIS\Desktop10.0\ArcToolbox\Toolboxes\Data Management Tools.tbx\CalculateField" Date="20160406" Time="135758">CalculateField Major_Roads Srf "Gravel" VB #</Process><Process ToolSource="C:\Program Files (x86)\ArcGIS\Desktop10.0\ArcToolbox\Toolboxes\Data Management Tools.tbx\CalculateField" Date="20160406" Time="140111">CalculateField Major_Roads Srf 3 VB #</Process><Process ToolSource="C:\Program Files (x86)\ArcGIS\Desktop10.0\ArcToolbox\Toolboxes\Data Management Tools.tbx\CalculateField" Date="20160406" Time="141312">CalculateField Major_Roads Srf 2 VB #</Process><Process ToolSource="C:\Program Files (x86)\ArcGIS\Desktop10.0\ArcToolbox\Toolboxes\Data Management Tools.tbx\CalculateField" Date="20160406" Time="141557">CalculateField Major_Roads Srf 1 VB #</Process><Process ToolSource="C:\Program Files (x86)\ArcGIS\Desktop10.0\ArcToolbox\Toolboxes\Data Management Tools.tbx\CalculateField" Date="20160406" Time="142216">CalculateField Major_Roads Srf 1 VB #</Process><Process ToolSource="C:\Program Files (x86)\ArcGIS\Desktop10.0\ArcToolbox\Toolboxes\Data Management Tools.tbx\CalculateField" Date="20160406" Time="143001">CalculateField Major_Roads Srf 1 VB #</Process><Process ToolSource="C:\Program Files (x86)\ArcGIS\Desktop10.0\ArcToolbox\Toolboxes\Data Management Tools.tbx\CalculateField" Date="20160406" Time="143034">CalculateField Major_Roads Srf 2 VB #</Process><Process ToolSource="C:\Program Files (x86)\ArcGIS\Desktop10.0\ArcToolbox\Toolboxes\Data Management Tools.tbx\CalculateField" Date="20160406" Time="143148">CalculateField Major_Roads Srf 2 VB #</Process><Process ToolSource="C:\Program Files (x86)\ArcGIS\Desktop10.0\ArcToolbox\Toolboxes\Data Management Tools.tbx\CalculateField" Date="20160406" Time="150905">CalculateField Major_Roads Srf 1 VB #</Process><Process ToolSource="C:\Program Files (x86)\ArcGIS\Desktop10.0\ArcToolbox\Toolboxes\Data Management Tools.tbx\CalculateField" Date="20160406" Time="150959">CalculateField Major_Roads Srf 2 VB #</Process><Process ToolSource="C:\Program Files (x86)\ArcGIS\Desktop10.0\ArcToolbox\Toolboxes\Data Management Tools.tbx\CalculateField" Date="20160406" Time="151404">CalculateField Major_Roads Srf 2 VB #</Process><Process ToolSource="C:\Program Files (x86)\ArcGIS\Desktop10.0\ArcToolbox\Toolboxes\Data Management Tools.tbx\CalculateField" Date="20160406" Time="151556">CalculateField Major_Roads Cond 2 VB #</Process><Process ToolSource="C:\Program Files (x86)\ArcGIS\Desktop10.0\ArcToolbox\Toolboxes\Data Management Tools.tbx\CalculateField" Date="20160406" Time="151817">CalculateField Major_Roads Srf 2 VB #</Process><Process ToolSource="C:\Program Files (x86)\ArcGIS\Desktop10.0\ArcToolbox\Toolboxes\Data Management Tools.tbx\CalculateField" Date="20160406" Time="155637">CalculateField Major_Roads Srf 1 VB #</Process><Process ToolSource="C:\Program Files (x86)\ArcGIS\Desktop10.0\ArcToolbox\Toolboxes\Data Management Tools.tbx\CalculateField" Date="20160406" Time="155651">CalculateField Major_Roads RuleID 2 VB #</Process><Process ToolSource="C:\Program Files (x86)\ArcGIS\Desktop10.0\ArcToolbox\Toolboxes\Data Management Tools.tbx\CalculateField" Date="20160406" Time="160244">CalculateField Major_Roads Srf 2 VB #</Process><Process ToolSource="C:\Program Files (x86)\ArcGIS\Desktop10.0\ArcToolbox\Toolboxes\Data Management Tools.tbx\CalculateField" Date="20160406" Time="160537">CalculateField Major_Roads Srf 2 VB #</Process><Process ToolSource="C:\Program Files (x86)\ArcGIS\Desktop10.0\ArcToolbox\Toolboxes\Data Management Tools.tbx\CalculateField" Date="20160406" Time="160821">CalculateField Major_Roads Srf 2 VB #</Process><Process ToolSource="C:\Program Files (x86)\ArcGIS\Desktop10.0\ArcToolbox\Toolboxes\Data Management Tools.tbx\CalculateField" Date="20160406" Time="161600">CalculateField Major_Roads Srf 3 VB #</Process><Process ToolSource="C:\Program Files (x86)\ArcGIS\Desktop10.0\ArcToolbox\Toolboxes\Data Management Tools.tbx\CalculateField" Date="20160406" Time="170429">CalculateField Major_Roads Srf 2 VB #</Process><Process ToolSource="C:\Program Files (x86)\ArcGIS\Desktop10.0\ArcToolbox\Toolboxes\Data Management Tools.tbx\CalculateField" Date="20160406" Time="171721">CalculateField Major_Roads Srf 2 VB #</Process><Process ToolSource="C:\Program Files (x86)\ArcGIS\Desktop10.0\ArcToolbox\Toolboxes\Data Management Tools.tbx\CalculateField" Date="20160407" Time="095917">CalculateField Major_Roads Srf 1 VB #</Process><Process ToolSource="C:\Program Files (x86)\ArcGIS\Desktop10.0\ArcToolbox\Toolboxes\Data Management Tools.tbx\CalculateField" Date="20160407" Time="100421">CalculateField Major_Roads Srf 3 VB #</Process><Process ToolSource="C:\Program Files (x86)\ArcGIS\Desktop10.0\ArcToolbox\Toolboxes\Data Management Tools.tbx\CalculateField" Date="20160407" Time="100721">CalculateField Major_Roads Srf 3 VB #</Process><Process ToolSource="C:\Program Files (x86)\ArcGIS\Desktop10.0\ArcToolbox\Toolboxes\Data Management Tools.tbx\CalculateField" Date="20160407" Time="102907">CalculateField Major_Roads Srf 2 VB #</Process><Process ToolSource="C:\Program Files (x86)\ArcGIS\Desktop10.0\ArcToolbox\Toolboxes\Data Management Tools.tbx\CalculateField" Date="20160407" Time="103420">CalculateField Major_Roads Srf 2 VB #</Process><Process ToolSource="C:\Program Files (x86)\ArcGIS\Desktop10.0\ArcToolbox\Toolboxes\Data Management Tools.tbx\CalculateField" Date="20160407" Time="104306">CalculateField Major_Roads Srf 2 VB #</Process><Process ToolSource="C:\Program Files (x86)\ArcGIS\Desktop10.0\ArcToolbox\Toolboxes\Data Management Tools.tbx\CalculateField" Date="20160407" Time="104323">CalculateField Major_Roads RuleID 3 VB #</Process><Process ToolSource="C:\Program Files (x86)\ArcGIS\Desktop10.0\ArcToolbox\Toolboxes\Data Management Tools.tbx\CalculateField" Date="20160407" Time="104933">CalculateField Major_Roads Srf 2 VB #</Process><Process ToolSource="C:\Program Files (x86)\ArcGIS\Desktop10.0\ArcToolbox\Toolboxes\Data Management Tools.tbx\CalculateField" Date="20160407" Time="112007">CalculateField Major_Roads Srf 1 VB #</Process><Process ToolSource="C:\Program Files (x86)\ArcGIS\Desktop10.0\ArcToolbox\Toolboxes\Data Management Tools.tbx\CalculateField" Date="20160407" Time="112019">CalculateField Major_Roads RuleID 2 VB #</Process><Process ToolSource="C:\Program Files (x86)\ArcGIS\Desktop10.0\ArcToolbox\Toolboxes\Data Management Tools.tbx\CalculateField" Date="20160407" Time="112254">CalculateField Major_Roads RuleID 2 VB #</Process><Process ToolSource="C:\Program Files (x86)\ArcGIS\Desktop10.0\ArcToolbox\Toolboxes\Data Management Tools.tbx\CalculateField" Date="20160407" Time="112310">CalculateField Major_Roads Srf 1 VB #</Process><Process ToolSource="C:\Program Files (x86)\ArcGIS\Desktop10.0\ArcToolbox\Toolboxes\Data Management Tools.tbx\CalculateField" Date="20160407" Time="113324">CalculateField Major_Roads Srf 1 VB #</Process><Process ToolSource="C:\Program Files (x86)\ArcGIS\Desktop10.0\ArcToolbox\Toolboxes\Data Management Tools.tbx\CalculateField" Date="20160407" Time="113334">CalculateField Major_Roads RuleID 2 VB #</Process><Process ToolSource="C:\Program Files (x86)\ArcGIS\Desktop10.0\ArcToolbox\Toolboxes\Data Management Tools.tbx\CalculateField" Date="20160407" Time="113631">CalculateField Major_Roads Srf 1 VB #</Process><Process ToolSource="C:\Program Files (x86)\ArcGIS\Desktop10.0\ArcToolbox\Toolboxes\Data Management Tools.tbx\CalculateField" Date="20160407" Time="113639">CalculateField Major_Roads RuleID 2 VB #</Process><Process ToolSource="C:\Program Files (x86)\ArcGIS\Desktop10.0\ArcToolbox\Toolboxes\Data Management Tools.tbx\CalculateField" Date="20160407" Time="121934">CalculateField Major_Roads Srf 2 VB #</Process><Process ToolSource="C:\Program Files (x86)\ArcGIS\Desktop10.0\ArcToolbox\Toolboxes\Data Management Tools.tbx\CalculateField" Date="20160407" Time="121944">CalculateField Major_Roads RuleID 3 VB #</Process><Process ToolSource="C:\Program Files (x86)\ArcGIS\Desktop10.0\ArcToolbox\Toolboxes\Data Management Tools.tbx\CalculateField" Date="20160407" Time="140700">CalculateField Major_Roads Srf 3 VB #</Process><Process ToolSource="C:\Program Files (x86)\ArcGIS\Desktop10.0\ArcToolbox\Toolboxes\Data Management Tools.tbx\CalculateField" Date="20160407" Time="140712">CalculateField Major_Roads RuleID 4 VB #</Process><Process ToolSource="C:\Program Files (x86)\ArcGIS\Desktop10.0\ArcToolbox\Toolboxes\Data Management Tools.tbx\CalculateField" Date="20160407" Time="141811">CalculateField Major_Roads Srf 7 VB #</Process><Process ToolSource="C:\Program Files (x86)\ArcGIS\Desktop10.0\ArcToolbox\Toolboxes\Data Management Tools.tbx\CalculateField" Date="20160407" Time="141832">CalculateField Major_Roads RuleID 4 VB #</Process><Process ToolSource="C:\Program Files (x86)\ArcGIS\Desktop10.0\ArcToolbox\Toolboxes\Data Management Tools.tbx\CalculateField" Date="20160407" Time="144854">CalculateField Major_Roads Srf 1 VB #</Process><Process ToolSource="C:\Program Files (x86)\ArcGIS\Desktop10.0\ArcToolbox\Toolboxes\Data Management Tools.tbx\CalculateField" Date="20160407" Time="144902">CalculateField Major_Roads RuleID 2 VB #</Process><Process ToolSource="C:\Program Files (x86)\ArcGIS\Desktop10.0\ArcToolbox\Toolboxes\Data Management Tools.tbx\CalculateField" Date="20160407" Time="160354">CalculateField Major_Roads Srf 1 VB #</Process><Process ToolSource="C:\Program Files (x86)\ArcGIS\Desktop10.0\ArcToolbox\Toolboxes\Data Management Tools.tbx\CalculateField" Date="20160407" Time="160402">CalculateField Major_Roads RuleID 2 VB #</Process><Process ToolSource="C:\Program Files (x86)\ArcGIS\Desktop10.0\ArcToolbox\Toolboxes\Data Management Tools.tbx\CalculateField" Date="20160407" Time="160932">CalculateField Major_Roads Srf 2 VB #</Process><Process ToolSource="C:\Program Files (x86)\ArcGIS\Desktop10.0\ArcToolbox\Toolboxes\Data Management Tools.tbx\CalculateField" Date="20160407" Time="160940">CalculateField Major_Roads RuleID 3 VB #</Process><Process ToolSource="C:\Program Files (x86)\ArcGIS\Desktop10.0\ArcToolbox\Toolboxes\Data Management Tools.tbx\CalculateField" Date="20160407" Time="164830">CalculateField Major_Roads Srf 1 VB #</Process><Process ToolSource="C:\Program Files (x86)\ArcGIS\Desktop10.0\ArcToolbox\Toolboxes\Data Management Tools.tbx\CalculateField" Date="20160407" Time="164912">CalculateField Major_Roads RuleID 3 VB #</Process><Process ToolSource="C:\Program Files (x86)\ArcGIS\Desktop10.0\ArcToolbox\Toolboxes\Data Management Tools.tbx\CalculateField" Date="20160408" Time="084823">CalculateField Major_Roads Srf 1 VB #</Process><Process ToolSource="C:\Program Files (x86)\ArcGIS\Desktop10.0\ArcToolbox\Toolboxes\Data Management Tools.tbx\CalculateField" Date="20160408" Time="090126">CalculateField Major_Roads Srf 2 VB #</Process><Process ToolSource="C:\Program Files (x86)\ArcGIS\Desktop10.0\ArcToolbox\Toolboxes\Data Management Tools.tbx\CalculateField" Date="20160408" Time="090136">CalculateField Major_Roads RuleID 3 VB #</Process><Process ToolSource="C:\Program Files (x86)\ArcGIS\Desktop10.0\ArcToolbox\Toolboxes\Data Management Tools.tbx\CalculateField" Date="20160408" Time="091728">CalculateField Major_Roads Srf 2 VB #</Process><Process ToolSource="C:\Program Files (x86)\ArcGIS\Desktop10.0\ArcToolbox\Toolboxes\Data Management Tools.tbx\CalculateField" Date="20160408" Time="091739">CalculateField Major_Roads RuleID 3 VB #</Process><Process ToolSource="C:\Program Files (x86)\ArcGIS\Desktop10.0\ArcToolbox\Toolboxes\Data Management Tools.tbx\CalculateField" Date="20160408" Time="101914">CalculateField Major_Roads Srf 2 VB #</Process><Process ToolSource="C:\Program Files (x86)\ArcGIS\Desktop10.0\ArcToolbox\Toolboxes\Data Management Tools.tbx\CalculateField" Date="20160408" Time="101924">CalculateField Major_Roads RuleID 3 VB #</Process><Process ToolSource="C:\Program Files (x86)\ArcGIS\Desktop10.0\ArcToolbox\Toolboxes\Data Management Tools.tbx\CalculateField" Date="20160413" Time="080523">CalculateField Major_Roads Srf 2 VB #</Process><Process ToolSource="C:\Program Files (x86)\ArcGIS\Desktop10.0\ArcToolbox\Toolboxes\Data Management Tools.tbx\CalculateField" Date="20160523" Time="141948">CalculateField Major_Roads Srf 1 VB #</Process><Process ToolSource="C:\Program Files (x86)\ArcGIS\Desktop10.0\ArcToolbox\Toolboxes\Data Management Tools.tbx\CalculateField" Date="20160523" Time="144953">CalculateField Major_Roads Srf 1 VB #</Process><Process ToolSource="C:\Program Files (x86)\ArcGIS\Desktop10.0\ArcToolbox\Toolboxes\Data Management Tools.tbx\CalculateField" Date="20160523" Time="145002">CalculateField Major_Roads RuleID 2 VB #</Process><Process ToolSource="C:\Program Files (x86)\ArcGIS\Desktop10.0\ArcToolbox\Toolboxes\Data Management Tools.tbx\CalculateField" Date="20160523" Time="145038">CalculateField Major_Roads RuleID 2 VB #</Process><Process ToolSource="C:\Program Files (x86)\ArcGIS\Desktop10.0\ArcToolbox\Toolboxes\Data Management Tools.tbx\CalculateField" Date="20160526" Time="090500">CalculateField Major_Roads Srf 1 VB #</Process><Process ToolSource="C:\Program Files (x86)\ArcGIS\Desktop10.0\ArcToolbox\Toolboxes\Data Management Tools.tbx\CalculateField" Date="20160526" Time="091559">CalculateField Major_Roads RuleID 4 VB #</Process><Process ToolSource="C:\Program Files (x86)\ArcGIS\Desktop10.0\ArcToolbox\Toolboxes\Data Management Tools.tbx\CalculateField" Date="20160526" Time="091612">CalculateField Major_Roads Srf 3 VB #</Process><Process ToolSource="C:\Program Files (x86)\ArcGIS\Desktop10.0\ArcToolbox\Toolboxes\Data Management Tools.tbx\CalculateField" Date="20160526" Time="091934">CalculateField Major_Roads RuleID 4 VB #</Process><Process ToolSource="C:\Program Files (x86)\ArcGIS\Desktop10.0\ArcToolbox\Toolboxes\Data Management Tools.tbx\CalculateField" Date="20160526" Time="091945">CalculateField Major_Roads Srf 3 VB #</Process><Process ToolSource="C:\Program Files (x86)\ArcGIS\Desktop10.0\ArcToolbox\Toolboxes\Data Management Tools.tbx\CalculateField" Date="20160526" Time="132841">CalculateField Major_Roads Srf 1 VB #</Process><Process ToolSource="C:\Program Files (x86)\ArcGIS\Desktop10.0\ArcToolbox\Toolboxes\Data Management Tools.tbx\CalculateField" Date="20160526" Time="132919">CalculateField Major_Roads Srf 1 VB #</Process><Process ToolSource="C:\Program Files (x86)\ArcGIS\Desktop10.0\ArcToolbox\Toolboxes\Data Management Tools.tbx\CalculateField" Date="20160526" Time="132958">CalculateField Major_Roads Srf 1 VB #</Process><Process ToolSource="C:\Program Files (x86)\ArcGIS\Desktop10.0\ArcToolbox\Toolboxes\Data Management Tools.tbx\CalculateField" Date="20160526" Time="135241">CalculateField Major_Roads RuleID 4 VB #</Process><Process ToolSource="C:\Program Files (x86)\ArcGIS\Desktop10.0\ArcToolbox\Toolboxes\Data Management Tools.tbx\CalculateField" Date="20160526" Time="135253">CalculateField Major_Roads Srf 3 VB #</Process><Process ToolSource="C:\Program Files (x86)\ArcGIS\Desktop10.0\ArcToolbox\Toolboxes\Data Management Tools.tbx\CalculateField" Date="20160526" Time="140627">CalculateField Major_Roads Srf 2 VB #</Process><Process ToolSource="C:\Program Files (x86)\ArcGIS\Desktop10.0\ArcToolbox\Toolboxes\Data Management Tools.tbx\CalculateField" Date="20160526" Time="140928">CalculateField Major_Roads RuleID 4 VB #</Process><Process ToolSource="C:\Program Files (x86)\ArcGIS\Desktop10.0\ArcToolbox\Toolboxes\Data Management Tools.tbx\CalculateField" Date="20160526" Time="140958">CalculateField Major_Roads Srf 3 VB #</Process><Process ToolSource="C:\Program Files (x86)\ArcGIS\Desktop10.0\ArcToolbox\Toolboxes\Data Management Tools.tbx\CalculateField" Date="20160526" Time="141023">CalculateField Major_Roads Srf 3 VB #</Process><Process ToolSource="C:\Program Files (x86)\ArcGIS\Desktop10.0\ArcToolbox\Toolboxes\Data Management Tools.tbx\CalculateField" Date="20160526" Time="141133">CalculateField Major_Roads RuleID 4 VB #</Process><Process ToolSource="C:\Program Files (x86)\ArcGIS\Desktop10.0\ArcToolbox\Toolboxes\Data Management Tools.tbx\CalculateField" Date="20160526" Time="141246">CalculateField Major_Roads Srf 3 VB #</Process><Process ToolSource="C:\Program Files (x86)\ArcGIS\Desktop10.0\ArcToolbox\Toolboxes\Data Management Tools.tbx\CalculateField" Date="20160526" Time="141713">CalculateField Major_Roads Srf 3 VB #</Process><Process ToolSource="C:\Program Files (x86)\ArcGIS\Desktop10.0\ArcToolbox\Toolboxes\Data Management Tools.tbx\CalculateField" Date="20160526" Time="141728">CalculateField Major_Roads RuleID 4 VB #</Process><Process ToolSource="C:\Program Files (x86)\ArcGIS\Desktop10.0\ArcToolbox\Toolboxes\Data Management Tools.tbx\CalculateField" Date="20160526" Time="141809">CalculateField Major_Roads Srf 3 VB #</Process><Process ToolSource="C:\Program Files (x86)\ArcGIS\Desktop10.0\ArcToolbox\Toolboxes\Data Management Tools.tbx\CalculateField" Date="20160526" Time="141823">CalculateField Major_Roads RuleID 4 VB #</Process><Process ToolSource="C:\Program Files (x86)\ArcGIS\Desktop10.0\ArcToolbox\Toolboxes\Data Management Tools.tbx\CalculateField" Date="20160526" Time="141921">CalculateField Major_Roads Srf 3 VB #</Process><Process ToolSource="C:\Program Files (x86)\ArcGIS\Desktop10.0\ArcToolbox\Toolboxes\Data Management Tools.tbx\CalculateField" Date="20160526" Time="142203">CalculateField Major_Roads Srf 3 VB #</Process><Process ToolSource="C:\Program Files (x86)\ArcGIS\Desktop10.0\ArcToolbox\Toolboxes\Data Management Tools.tbx\CalculateField" Date="20160526" Time="162614">CalculateField Major_Roads RuleID 3 VB #</Process><Process ToolSource="C:\Program Files (x86)\ArcGIS\Desktop10.0\ArcToolbox\Toolboxes\Data Management Tools.tbx\CalculateField" Date="20160526" Time="162638">CalculateField Major_Roads Srf 2 VB #</Process><Process ToolSource="C:\Program Files (x86)\ArcGIS\Desktop10.0\ArcToolbox\Toolboxes\Data Management Tools.tbx\CalculateField" Date="20160526" Time="162810">CalculateField Major_Roads Srf 2 VB #</Process><Process ToolSource="C:\Program Files (x86)\ArcGIS\Desktop10.0\ArcToolbox\Toolboxes\Data Management Tools.tbx\CalculateField" Date="20160527" Time="081053">CalculateField Major_Roads Srf 3 VB #</Process><Process ToolSource="C:\Program Files (x86)\ArcGIS\Desktop10.0\ArcToolbox\Toolboxes\Data Management Tools.tbx\CalculateField" Date="20160527" Time="081348">CalculateField Major_Roads RuleID 4 VB #</Process><Process ToolSource="C:\Program Files (x86)\ArcGIS\Desktop10.0\ArcToolbox\Toolboxes\Data Management Tools.tbx\CalculateField" Date="20160527" Time="081401">CalculateField Major_Roads Srf 3 VB #</Process><Process ToolSource="C:\Program Files (x86)\ArcGIS\Desktop10.0\ArcToolbox\Toolboxes\Data Management Tools.tbx\CalculateField" Date="20160530" Time="093027">CalculateField Major_Roads RuleID 4 VB #</Process><Process ToolSource="C:\Program Files (x86)\ArcGIS\Desktop10.0\ArcToolbox\Toolboxes\Data Management Tools.tbx\CalculateField" Date="20160530" Time="093040">CalculateField Major_Roads Srf 3 VB #</Process><Process ToolSource="C:\Program Files (x86)\ArcGIS\Desktop10.0\ArcToolbox\Toolboxes\Data Management Tools.tbx\CalculateField" Date="20160530" Time="093115">CalculateField Major_Roads Srf 3 VB #</Process><Process ToolSource="C:\Program Files (x86)\ArcGIS\Desktop10.0\ArcToolbox\Toolboxes\Data Management Tools.tbx\CalculateField" Date="20160601" Time="161254">CalculateField Major_Roads RuleID 3 VB #</Process><Process ToolSource="C:\Program Files (x86)\ArcGIS\Desktop10.0\ArcToolbox\Toolboxes\Data Management Tools.tbx\CalculateField" Date="20160601" Time="161325">CalculateField Major_Roads Srf 2 VB #</Process><Process ToolSource="C:\Program Files (x86)\ArcGIS\Desktop10.0\ArcToolbox\Toolboxes\Data Management Tools.tbx\CalculateField" Date="20160606" Time="085427">CalculateField Major_Roads Srf 3 VB #</Process><Process ToolSource="C:\Program Files (x86)\ArcGIS\Desktop10.0\ArcToolbox\Toolboxes\Data Management Tools.tbx\CalculateField" Date="20160609" Time="104031">CalculateField Major_Roads RuleID 3 VB #</Process><Process ToolSource="C:\Program Files (x86)\ArcGIS\Desktop10.0\ArcToolbox\Toolboxes\Data Management Tools.tbx\CalculateField" Date="20160609" Time="104119">CalculateField Major_Roads Srf 2 VB #</Process><Process ToolSource="C:\Program Files (x86)\ArcGIS\Desktop10.0\ArcToolbox\Toolboxes\Data Management Tools.tbx\CalculateField" Date="20160609" Time="105521">CalculateField Major_Roads Srf 2 VB #</Process><Process ToolSource="C:\Program Files (x86)\ArcGIS\Desktop10.0\ArcToolbox\Toolboxes\Data Management Tools.tbx\CalculateField" Date="20160609" Time="110021">CalculateField Major_Roads RuleID 3 VB #</Process><Process ToolSource="C:\Program Files (x86)\ArcGIS\Desktop10.0\ArcToolbox\Toolboxes\Data Management Tools.tbx\CalculateField" Date="20160609" Time="110102">CalculateField Major_Roads Srf 2 VB #</Process><Process ToolSource="C:\Program Files (x86)\ArcGIS\Desktop10.0\ArcToolbox\Toolboxes\Data Management Tools.tbx\CalculateField" Date="20160609" Time="110130">CalculateField Major_Roads RuleID 3 VB #</Process><Process ToolSource="C:\Program Files (x86)\ArcGIS\Desktop10.0\ArcToolbox\Toolboxes\Data Management Tools.tbx\CalculateField" Date="20160609" Time="163653">CalculateField Major_Roads Srf 1 VB #</Process><Process ToolSource="C:\Program Files (x86)\ArcGIS\Desktop10.0\ArcToolbox\Toolboxes\Data Management Tools.tbx\CalculateField" Date="20160610" Time="133016">CalculateField Major_Roads RuleID 4 VB #</Process><Process ToolSource="C:\Program Files (x86)\ArcGIS\Desktop10.0\ArcToolbox\Toolboxes\Data Management Tools.tbx\CalculateField" Date="20160610" Time="133029">CalculateField Major_Roads Srf 3 VB #</Process><Process ToolSource="C:\Program Files (x86)\ArcGIS\Desktop10.0\ArcToolbox\Toolboxes\Data Management Tools.tbx\CalculateField" Date="20160610" Time="133227">CalculateField Major_Roads RuleID 4 VB #</Process><Process ToolSource="C:\Program Files (x86)\ArcGIS\Desktop10.0\ArcToolbox\Toolboxes\Data Management Tools.tbx\CalculateField" Date="20160610" Time="133239">CalculateField Major_Roads Srf 3 VB #</Process><Process ToolSource="C:\Program Files (x86)\ArcGIS\Desktop10.0\ArcToolbox\Toolboxes\Data Management Tools.tbx\CalculateField" Date="20160610" Time="133335">CalculateField Major_Roads RuleID 4 VB #</Process><Process ToolSource="C:\Program Files (x86)\ArcGIS\Desktop10.0\ArcToolbox\Toolboxes\Data Management Tools.tbx\CalculateField" Date="20160610" Time="133346">CalculateField Major_Roads Srf 3 VB #</Process><Process ToolSource="C:\Program Files (x86)\ArcGIS\Desktop10.0\ArcToolbox\Toolboxes\Data Management Tools.tbx\CalculateField" Date="20160610" Time="133436">CalculateField Major_Roads RuleID 4 VB #</Process><Process ToolSource="C:\Program Files (x86)\ArcGIS\Desktop10.0\ArcToolbox\Toolboxes\Data Management Tools.tbx\CalculateField" Date="20160610" Time="133452">CalculateField Major_Roads Srf 3 VB #</Process><Process ToolSource="C:\Program Files (x86)\ArcGIS\Desktop10.0\ArcToolbox\Toolboxes\Data Management Tools.tbx\CalculateField" Date="20160610" Time="133601">CalculateField Major_Roads RuleID 4 VB #</Process><Process ToolSource="C:\Program Files (x86)\ArcGIS\Desktop10.0\ArcToolbox\Toolboxes\Data Management Tools.tbx\CalculateField" Date="20160610" Time="133613">CalculateField Major_Roads Srf 3 VB #</Process><Process ToolSource="C:\Program Files (x86)\ArcGIS\Desktop10.0\ArcToolbox\Toolboxes\Data Management Tools.tbx\CalculateField" Date="20160610" Time="133715">CalculateField Major_Roads RuleID 4 VB #</Process><Process ToolSource="C:\Program Files (x86)\ArcGIS\Desktop10.0\ArcToolbox\Toolboxes\Data Management Tools.tbx\CalculateField" Date="20160610" Time="133730">CalculateField Major_Roads Srf 3 VB #</Process><Process ToolSource="C:\Program Files (x86)\ArcGIS\Desktop10.0\ArcToolbox\Toolboxes\Data Management Tools.tbx\CalculateField" Date="20160610" Time="133849">CalculateField Major_Roads RuleID 4 VB #</Process><Process ToolSource="C:\Program Files (x86)\ArcGIS\Desktop10.0\ArcToolbox\Toolboxes\Data Management Tools.tbx\CalculateField" Date="20160610" Time="133859">CalculateField Major_Roads Srf 3 VB #</Process><Process ToolSource="C:\Program Files (x86)\ArcGIS\Desktop10.0\ArcToolbox\Toolboxes\Data Management Tools.tbx\CalculateField" Date="20160610" Time="133948">CalculateField Major_Roads Srf 3 VB #</Process><Process ToolSource="C:\Program Files (x86)\ArcGIS\Desktop10.0\ArcToolbox\Toolboxes\Data Management Tools.tbx\CalculateField" Date="20160610" Time="133958">CalculateField Major_Roads RuleID 4 VB #</Process><Process ToolSource="C:\Program Files (x86)\ArcGIS\Desktop10.0\ArcToolbox\Toolboxes\Data Management Tools.tbx\CalculateField" Date="20160610" Time="134407">CalculateField Major_Roads RuleID 4 VB #</Process><Process ToolSource="C:\Program Files (x86)\ArcGIS\Desktop10.0\ArcToolbox\Toolboxes\Data Management Tools.tbx\CalculateField" Date="20160613" Time="104727">CalculateField Major_Roads RuleID 3 VB #</Process><Process ToolSource="C:\Program Files (x86)\ArcGIS\Desktop10.0\ArcToolbox\Toolboxes\Data Management Tools.tbx\CalculateField" Date="20160613" Time="104739">CalculateField Major_Roads RuleID 3 VB #</Process><Process ToolSource="C:\Program Files (x86)\ArcGIS\Desktop10.0\ArcToolbox\Toolboxes\Data Management Tools.tbx\CalculateField" Date="20160613" Time="104834">CalculateField Major_Roads Srf 2 VB #</Process><Process ToolSource="C:\Program Files (x86)\ArcGIS\Desktop10.0\ArcToolbox\Toolboxes\Data Management Tools.tbx\CalculateField" Date="20160613" Time="104851">CalculateField Major_Roads RuleID 3 VB #</Process><Process ToolSource="C:\Program Files (x86)\ArcGIS\Desktop10.0\ArcToolbox\Toolboxes\Data Management Tools.tbx\CalculateField" Date="20160613" Time="105416">CalculateField Major_Roads RuleID 3 VB #</Process><Process ToolSource="C:\Program Files (x86)\ArcGIS\Desktop10.0\ArcToolbox\Toolboxes\Data Management Tools.tbx\CalculateField" Date="20160613" Time="105610">CalculateField Major_Roads Srf 2 VB #</Process><Process ToolSource="C:\Program Files (x86)\ArcGIS\Desktop10.0\ArcToolbox\Toolboxes\Data Management Tools.tbx\CalculateField" Date="20160708" Time="090819">CalculateField Major_Roads FClass 2 VB #</Process><Process ToolSource="C:\Program Files (x86)\ArcGIS\Desktop10.0\ArcToolbox\Toolboxes\Data Management Tools.tbx\CalculateField" Date="20160708" Time="092823">CalculateField Major_Roads FClass 3 VB #</Process><Process ToolSource="C:\Program Files (x86)\ArcGIS\Desktop10.0\ArcToolbox\Toolboxes\Data Management Tools.tbx\CalculateField" Date="20160708" Time="093914">CalculateField Major_Roads FClass 4 VB #</Process></lineage><itemProps><itemLocation><linkage Sync="TRUE">file://\\OCHAWKSETH15288\C$\Users\rgetachew2\Desktop\road\Ethiopia_roads_network.shp</linkage><protocol Sync="TRUE">Local Area Network</protocol></itemLocation><itemName Sync="TRUE">Ethiopia_roads_network</itemName><imsContentType Sync="TRUE">002</imsContentType><itemSize Sync="TRUE">0.000</itemSize></itemProps><coordRef><type Sync="TRUE">Projected</type><geogcsn Sync="TRUE">GCS_Adindan</geogcsn><csUnits Sync="TRUE">Linear Unit: Meter (1.000000)</csUnits><projcsn Sync="TRUE">Adindan_UTM_Zone_37N</projcsn><peXml Sync="TRUE">&lt;ProjectedCoordinateSystem xsi:type='typens:ProjectedCoordinateSystem' xmlns:xsi='http://www.w3.org/2001/XMLSchema-instance' xmlns:xs='http://www.w3.org/2001/XMLSchema' xmlns:typens='http://www.esri.com/schemas/ArcGIS/10.3'&gt;&lt;WKT&gt;PROJCS[&amp;quot;Adindan_UTM_Zone_37N&amp;quot;,GEOGCS[&amp;quot;GCS_Adindan&amp;quot;,DATUM[&amp;quot;D_Adindan&amp;quot;,SPHEROID[&amp;quot;Clarke_1880_RGS&amp;quot;,6378249.145,293.465]],PRIMEM[&amp;quot;Greenwich&amp;quot;,0.0],UNIT[&amp;quot;Degree&amp;quot;,0.0174532925199433]],PROJECTION[&amp;quot;Transverse_Mercator&amp;quot;],PARAMETER[&amp;quot;False_Easting&amp;quot;,500000.0],PARAMETER[&amp;quot;False_Northing&amp;quot;,0.0],PARAMETER[&amp;quot;Central_Meridian&amp;quot;,39.0],PARAMETER[&amp;quot;Scale_Factor&amp;quot;,0.9996],PARAMETER[&amp;quot;Latitude_Of_Origin&amp;quot;,0.0],UNIT[&amp;quot;Meter&amp;quot;,1.0],AUTHORITY[&amp;quot;EPSG&amp;quot;,20137]]&lt;/WKT&gt;&lt;XOrigin&gt;-5121100&lt;/XOrigin&gt;&lt;YOrigin&gt;-9998000&lt;/YOrigin&gt;&lt;XYScale&gt;450450052.74759901&lt;/XYScale&gt;&lt;ZOrigin&gt;-100000&lt;/ZOrigin&gt;&lt;ZScale&gt;10000&lt;/ZScale&gt;&lt;MOrigin&gt;-100000&lt;/MOrigin&gt;&lt;MScale&gt;10000&lt;/MScale&gt;&lt;XYTolerance&gt;0.001&lt;/XYTolerance&gt;&lt;ZTolerance&gt;0.001&lt;/ZTolerance&gt;&lt;MTolerance&gt;0.001&lt;/MTolerance&gt;&lt;HighPrecision&gt;true&lt;/HighPrecision&gt;&lt;WKID&gt;20137&lt;/WKID&gt;&lt;LatestWKID&gt;20137&lt;/LatestWKID&gt;&lt;/ProjectedCoordinateSystem&gt;</peXml></coordRef></DataProperties><SyncDate>20160726</SyncDate><SyncTime>14560400</SyncTime><ModDate>20160726</ModDate><ModTime>14560400</ModTime><ArcGISFormat>1.0</ArcGISFormat><ArcGISstyle>XTools Pro Metadata</ArcGISstyle></Esri><idinfo><citation><citeinfo><onlink Sync="TRUE">\\WFPETADD343\C$\00_WFP_LOGIC\01_GIS\20_Ethiopia\00_Ethiopia\Ethiopia.mdb</onlink><origin>REQUIRED: The name of an organization or individual that developed the data set.</origin><pubdate>REQUIRED: The date when the data set is published or otherwise made available for release.</pubdate><title Sync="TRUE">Major_Roads</title><ftname Sync="TRUE">Major_Roads</ftname><geoform Sync="TRUE">vector digital data</geoform></citeinfo></citation><native Sync="TRUE">Microsoft Windows XP Version 5.1 (Build 2600) Service Pack 3; ESRI ArcCatalog 9.3.0.1770</native><descript><langdata Sync="TRUE">en</langdata><abstract>Road types</abstract><purpose>WFP-Ethiopia logistics activitiess</purpose></descript><timeperd><current>ground condition</current><timeinfo><sngdate><caldate>2013</caldate></sngdate></timeinfo></timeperd><status><progress>Under compiling</progress><update>Yearly</update></status><spdom><bounding><westbc Sync="TRUE">21.975262</westbc><eastbc Sync="TRUE">51.326714</eastbc><northbc Sync="TRUE">19.577712</northbc><southbc Sync="TRUE">-5.019493</southbc></bounding><lboundng><leftbc Sync="TRUE">-1315589.214500</leftbc><rightbc Sync="TRUE">1804115.498900</rightbc><bottombc Sync="TRUE">-554819.019300</bottombc><topbc Sync="TRUE">2164752.003700</topbc></lboundng></spdom><keywords><theme><themekt>REQUIRED: Reference to a formally registered thesaurus or a similar authoritative source of theme keywords.</themekt><themekey>Different road types, Paved, gravel, ...</themekey></theme></keywords><accconst>No</accconst><useconst>None</useconst><natvform Sync="TRUE">Personal GeoDatabase Feature Class</natvform><ptcontac><cntinfo><cntperp><cntper>Belay Seyoum</cntper><cntorg>WFP Ethiopia</cntorg></cntperp><cntpos>GIS Officer</cntpos></cntinfo></ptcontac></idinfo><distInfo><distributor><distorTran><onLineSrc><linkage Sync="TRUE">file://\\WFPETADD343\C$\00_WFP_LOGIC\01_GIS\20_Ethiopia\00_Ethiopia\Ethiopia.mdb</linkage><protocol Sync="TRUE">Local Area Network</protocol><orDesc Sync="TRUE">002</orDesc></onLineSrc></distorTran><distorFormat><formatName Sync="TRUE">Personal GeoDatabase Feature Class</formatName></distorFormat></distributor><distFormat><formatName Sync="TRUE">Shapefile</formatName></distFormat><distTranOps><transSize Sync="TRUE">0.000</transSize></distTranOps></distInfo><dataqual><lineage><procstep><procdesc Sync="TRUE">Dataset copied.</procdesc><srcused Sync="TRUE">\\LT-MERETE1\C$\00_WFPLogsGIS\01_GIS\02_Base_Data\UNSDIT_v1_2_GDB.mdb</srcused><date Sync="TRUE">20080701</date><time Sync="TRUE">17210900</time></procstep><procstep><procdesc Sync="TRUE">Dataset copied.</procdesc><srcused Sync="TRUE">\\LOF-AFBELAY\C$\00_WFP_LOGIC\01_GIS\20_Ethiopia\00_Ethiopia\Ethiopia.mdb</srcused><date Sync="TRUE">20090917</date><time Sync="TRUE">11081500</time></procstep></lineage></dataqual><dataIdInfo><envirDesc Sync="TRUE">Microsoft Windows 7 Version 6.1 (Build 7601) Service Pack 1; Esri ArcGIS 10.3.0.4322</envirDesc><dataLang><languageCode Sync="TRUE" value="eng"></languageCode><countryCode value="USA" Sync="TRUE"></countryCode></dataLang><idCitation><resTitle Sync="TRUE">Ethiopia_roads_network</resTitle><presForm><PresFormCd Sync="TRUE" value="005"></PresFormCd></presForm></idCitation><spatRpType><SpatRepTypCd Sync="TRUE" value="001"></SpatRepTypCd></spatRpType><dataExt><geoEle><GeoBndBox esriExtentType="native"><westBL Sync="TRUE">-1315589.2145</westBL><eastBL Sync="TRUE">1804115.4989</eastBL><northBL Sync="TRUE">2164752.0037</northBL><southBL Sync="TRUE">-554819.0193</southBL><exTypeCode Sync="TRUE">1</exTypeCode></GeoBndBox></geoEle></dataExt><geoBox esriExtentType="decdegrees"><westBL Sync="TRUE">21.975262</westBL><eastBL Sync="TRUE">51.326714</eastBL><northBL Sync="TRUE">19.577712</northBL><southBL Sync="TRUE">-5.019493</southBL><exTypeCode Sync="TRUE">1</exTypeCode></geoBox></dataIdInfo><metainfo><langmeta Sync="TRUE">en</langmeta><metstdn Sync="TRUE">FGDC Content Standards for Digital Geospatial Metadata</metstdn><metstdv Sync="TRUE">FGDC-STD-001-1998</metstdv><mettc Sync="TRUE">local time</mettc><metc><cntinfo><cntorgp><cntper>Belay Seyoum</cntper><cntorg>WFP Ethiopia Logistics</cntorg></cntorgp><cntaddr><addrtype>REQUIRED: The mailing and/or physical address for the organization or individual.</addrtype><city>REQUIRED: The city of the address.</city><state>REQUIRED: The state or province of the address.</state><postal>REQUIRED: The ZIP or other postal code of the address.</postal></cntaddr><cntvoice>+251911246186</cntvoice><cntpos>GIS Officer</cntpos></cntinfo></metc><metd Sync="TRUE">20120904</metd></metainfo><mdLang><languageCode Sync="TRUE" value="eng"></languageCode><countryCode value="USA" Sync="TRUE"></countryCode></mdLang><mdStanName Sync="TRUE">ISO 19115 Geographic Information - Metadata</mdStanName><mdStanVer Sync="TRUE">DIS_ESRI1.0</mdStanVer><mdChar><CharSetCd Sync="TRUE" value="004"></CharSetCd></mdChar><mdHrLv><ScopeCd Sync="TRUE" value="005"></ScopeCd></mdHrLv><mdHrLvName Sync="TRUE">dataset</mdHrLvName><distinfo><resdesc Sync="TRUE">Downloadable Data</resdesc></distinfo><spdoinfo><direct Sync="TRUE">Vector</direct><ptvctinf><esriterm Name="Ethiopia_roads_network"><efeatyp Sync="TRUE">Simple</efeatyp><efeageom code="3" Sync="TRUE"></efeageom><esritopo Sync="TRUE">FALSE</esritopo><efeacnt Sync="TRUE">0</efeacnt><spindex Sync="TRUE">FALSE</spindex><linrefer Sync="TRUE">FALSE</linrefer></esriterm></ptvctinf></spdoinfo><spref><horizsys><cordsysn><geogcsn Sync="TRUE">GCS_WGS_1984</geogcsn><projcsn Sync="TRUE">WGS_1984_UTM_Zone_37N</projcsn></cordsysn><planar><planci><plance Sync="TRUE">coordinate pair</plance><plandu Sync="TRUE">meters</plandu><coordrep><absres Sync="TRUE">0.000100</absres><ordres Sync="TRUE">0.000100</ordres></coordrep></planci></planar><geodetic><horizdn Sync="TRUE">D_WGS_1984</horizdn><ellips Sync="TRUE">WGS_1984</ellips><semiaxis Sync="TRUE">6378137.000000</semiaxis><denflat Sync="TRUE">298.257224</denflat></geodetic></horizsys><vertdef><altsys><altenc Sync="TRUE">Explicit elevation coordinate included with horizontal coordinates</altenc><altres Sync="TRUE">0.000100</altres></altsys></vertdef></spref><refSysInfo><RefSystem><refSysID><identCode Sync="TRUE" code="20137">WGS_1984_UTM_Zone_37N</identCode><idCodeSpace Sync="TRUE">EPSG</idCodeSpace><idVersion Sync="TRUE">8.2.6</idVersion></refSysID></RefSystem></refSysInfo><spatRepInfo><VectSpatRep><geometObjs Name="Ethiopia_roads_network"><geoObjTyp><GeoObjTypCd value="002" Sync="TRUE"></GeoObjTypCd></geoObjTyp><geoObjCnt Sync="TRUE">0</geoObjCnt></geometObjs><topLvl><TopoLevCd value="001" Sync="TRUE"></TopoLevCd></topLvl></VectSpatRep></spatRepInfo><eainfo><detailed Name="Ethiopia_roads_network"><enttyp><enttypl Sync="TRUE">Ethiopia_roads_network</enttypl><enttypt Sync="TRUE">Feature Class</enttypt><enttypc Sync="TRUE">0</enttypc></enttyp><attr><attrlabl Sync="TRUE">FID</attrlabl><attalias Sync="TRUE">FID</attalias><attrtype Sync="TRUE">OID</attrtype><attwidth Sync="TRUE">4</attwidth><atprecis Sync="TRUE">0</atprecis><attscale Sync="TRUE">0</attscale><attrdef Sync="TRUE">Internal feature number.</attrdef><attrdefs Sync="TRUE">Esri</attrdefs><attrdomv><udom Sync="TRUE">Sequential unique whole numbers that are automatically generated.</udom></attrdomv></attr><attr><attrlabl Sync="TRUE">OBJECTID</attrlabl><attalias Sync="TRUE">OBJECTID</attalias><attrtype Sync="TRUE">Integer</attrtype><attwidth Sync="TRUE">10</attwidth><atprecis Sync="TRUE">10</atprecis><attscale Sync="TRUE">0</attscale><attrdef Sync="TRUE">Internal feature number.</attrdef><attrdefs Sync="TRUE">ESRI</attrdefs><attrdomv><udom Sync="TRUE">Sequential unique whole numbers that are automatically generated.</udom></attrdomv></attr><attr><attrlabl Sync="TRUE">Shape</attrlabl><attalias Sync="TRUE">Shape</attalias><attrtype Sync="TRUE">Geometry</attrtype><attwidth Sync="TRUE">0</attwidth><atprecis Sync="TRUE">0</atprecis><attscale Sync="TRUE">0</attscale><attrdef Sync="TRUE">Feature geometry.</attrdef><attrdefs Sync="TRUE">ESRI</attrdefs><attrdomv><udom Sync="TRUE">Coordinates defining the features.</udom></attrdomv></attr><attr><attrlabl Sync="TRUE">SourceID</attrlabl><attalias Sync="TRUE">SourceID</attalias><attrtype Sync="TRUE">String</attrtype><attwidth Sync="TRUE">50</attwidth><atprecis Sync="TRUE">0</atprecis><attscale Sync="TRUE">0</attscale></attr><attr><attrlabl Sync="TRUE">UID</attrlabl><attalias Sync="TRUE">UID</attalias><attrtype Sync="TRUE">String</attrtype><attwidth Sync="TRUE">50</attwidth><atprecis Sync="TRUE">0</atprecis><attscale Sync="TRUE">0</attscale></attr><attr><attrlabl Sync="TRUE">Notes</attrlabl><attalias Sync="TRUE">Notes</attalias><attrtype Sync="TRUE">String</attrtype><attwidth Sync="TRUE">254</attwidth><atprecis Sync="TRUE">0</atprecis><attscale Sync="TRUE">0</attscale></attr><attr><attrlabl Sync="TRUE">ONme</attrlabl><attalias Sync="TRUE">ONme</attalias><attrtype Sync="TRUE">String</attrtype><attwidth Sync="TRUE">50</attwidth><atprecis Sync="TRUE">0</atprecis><attscale Sync="TRUE">0</attscale></attr><attr><attrlabl Sync="TRUE">RteNme</attrlabl><attalias Sync="TRUE">RteNme</attalias><attrtype Sync="TRUE">String</attrtype><attwidth Sync="TRUE">50</attwidth><atprecis Sync="TRUE">0</atprecis><attscale Sync="TRUE">0</attscale></attr><attr><attrlabl Sync="TRUE">NtlClass</attrlabl><attalias Sync="TRUE">NtlClass</attalias><attrtype Sync="TRUE">String</attrtype><attwidth Sync="TRUE">200</attwidth><atprecis Sync="TRUE">0</atprecis><attscale Sync="TRUE">0</attscale></attr><attr><attrlabl Sync="TRUE">FClass</attrlabl><attalias Sync="TRUE">FClass</attalias><attrtype Sync="TRUE">Integer</attrtype><attwidth Sync="TRUE">10</attwidth><atprecis Sync="TRUE">10</atprecis><attscale Sync="TRUE">0</attscale></attr><attr><attrlabl Sync="TRUE">Crgway</attrlabl><attalias Sync="TRUE">Crgway</attalias><attrtype Sync="TRUE">Integer</attrtype><attwidth Sync="TRUE">10</attwidth><atprecis Sync="TRUE">10</atprecis><attscale Sync="TRUE">0</attscale></attr><attr><attrlabl Sync="TRUE">NumLanes</attrlabl><attalias Sync="TRUE">NumLanes</attalias><attrtype Sync="TRUE">Integer</attrtype><attwidth Sync="TRUE">10</attwidth><atprecis Sync="TRUE">10</atprecis><attscale Sync="TRUE">0</attscale></attr><attr><attrlabl Sync="TRUE">LneWidth</attrlabl><attalias Sync="TRUE">LneWidth</attalias><attrtype Sync="TRUE">Integer</attrtype><attwidth Sync="TRUE">10</attwidth><atprecis Sync="TRUE">10</atprecis><attscale Sync="TRUE">0</attscale></attr><attr><attrlabl Sync="TRUE">RdWidth</attrlabl><attalias Sync="TRUE">RdWidth</attalias><attrtype Sync="TRUE">Integer</attrtype><attwidth Sync="TRUE">10</attwidth><atprecis Sync="TRUE">10</atprecis><attscale Sync="TRUE">0</attscale></attr><attr><attrlabl Sync="TRUE">MaxAxleLoa</attrlabl><attalias Sync="TRUE">MaxAxleLoa</attalias><attrtype Sync="TRUE">Integer</attrtype><attwidth Sync="TRUE">10</attwidth><atprecis Sync="TRUE">10</atprecis><attscale Sync="TRUE">0</attscale></attr><attr><attrlabl Sync="TRUE">MaxTotLoad</attrlabl><attalias Sync="TRUE">MaxTotLoad</attalias><attrtype Sync="TRUE">Integer</attrtype><attwidth Sync="TRUE">10</attwidth><atprecis Sync="TRUE">10</atprecis><attscale Sync="TRUE">0</attscale></attr><attr><attrlabl Sync="TRUE">Srf</attrlabl><attalias Sync="TRUE">Srf</attalias><attrtype Sync="TRUE">Integer</attrtype><attwidth Sync="TRUE">10</attwidth><atprecis Sync="TRUE">10</atprecis><attscale Sync="TRUE">0</attscale></attr><attr><attrlabl Sync="TRUE">Cond</attrlabl><attalias Sync="TRUE">Cond</attalias><attrtype Sync="TRUE">Integer</attrtype><attwidth Sync="TRUE">10</attwidth><atprecis Sync="TRUE">10</atprecis><attscale Sync="TRUE">0</attscale></attr><attr><attrlabl Sync="TRUE">IsSeasonal</attrlabl><attalias Sync="TRUE">IsSeasonal</attalias><attrtype Sync="TRUE">Integer</attrtype><attwidth Sync="TRUE">10</attwidth><atprecis Sync="TRUE">10</atprecis><attscale Sync="TRUE">0</attscale></attr><attr><attrlabl Sync="TRUE">DryPrac</attrlabl><attalias Sync="TRUE">DryPrac</attalias><attrtype Sync="TRUE">Integer</attrtype><attwidth Sync="TRUE">10</attwidth><atprecis Sync="TRUE">10</atprecis><attscale Sync="TRUE">0</attscale></attr><attr><attrlabl Sync="TRUE">WetPrac</attrlabl><attalias Sync="TRUE">WetPrac</attalias><attrtype Sync="TRUE">Integer</attrtype><attwidth Sync="TRUE">10</attwidth><atprecis Sync="TRUE">10</atprecis><attscale Sync="TRUE">0</attscale></attr><attr><attrlabl Sync="TRUE">SpeedLimit</attrlabl><attalias Sync="TRUE">SpeedLimit</attalias><attrtype Sync="TRUE">Integer</attrtype><attwidth Sync="TRUE">10</attwidth><atprecis Sync="TRUE">10</atprecis><attscale Sync="TRUE">0</attscale></attr><attr><attrlabl Sync="TRUE">DryAvgeSpe</attrlabl><attalias Sync="TRUE">DryAvgeSpe</attalias><attrtype Sync="TRUE">Integer</attrtype><attwidth Sync="TRUE">10</attwidth><atprecis Sync="TRUE">10</atprecis><attscale Sync="TRUE">0</attscale></attr><attr><attrlabl Sync="TRUE">WetAvgeSpe</attrlabl><attalias Sync="TRUE">WetAvgeSpe</attalias><attrtype Sync="TRUE">Integer</attrtype><attwidth Sync="TRUE">10</attwidth><atprecis Sync="TRUE">10</atprecis><attscale Sync="TRUE">0</attscale></attr><attr><attrlabl Sync="TRUE">OpStatus</attrlabl><attalias Sync="TRUE">OpStatus</attalias><attrtype Sync="TRUE">Integer</attrtype><attwidth Sync="TRUE">10</attwidth><atprecis Sync="TRUE">10</atprecis><attscale Sync="TRUE">0</attscale></attr><attr><attrlabl Sync="TRUE">HasRdWrk</attrlabl><attalias Sync="TRUE">HasRdWrk</attalias><attrtype Sync="TRUE">Integer</attrtype><attwidth Sync="TRUE">10</attwidth><atprecis Sync="TRUE">10</atprecis><attscale Sync="TRUE">0</attscale></attr><attr><attrlabl Sync="TRUE">CstWrkETC</attrlabl><attalias Sync="TRUE">CstWrkETC</attalias><attrtype Sync="TRUE">Date</attrtype><attwidth Sync="TRUE">8</attwidth><atprecis Sync="TRUE">0</atprecis><attscale Sync="TRUE">0</attscale></attr><attr><attrlabl Sync="TRUE">GradDeg</attrlabl><attalias Sync="TRUE">GradDeg</attalias><attrtype Sync="TRUE">Integer</attrtype><attwidth Sync="TRUE">10</attwidth><atprecis Sync="TRUE">10</atprecis><attscale Sync="TRUE">0</attscale></attr><attr><attrlabl Sync="TRUE">Sec</attrlabl><attalias Sync="TRUE">Sec</attalias><attrtype Sync="TRUE">Integer</attrtype><attwidth Sync="TRUE">10</attwidth><atprecis Sync="TRUE">10</atprecis><attscale Sync="TRUE">0</attscale></attr><attr><attrlabl Sync="TRUE">HasShoulde</attrlabl><attalias Sync="TRUE">HasShoulde</attalias><attrtype Sync="TRUE">Integer</attrtype><attwidth Sync="TRUE">10</attwidth><atprecis Sync="TRUE">10</atprecis><attscale Sync="TRUE">0</attscale></attr><attr><attrlabl Sync="TRUE">HasSidewal</attrlabl><attalias Sync="TRUE">HasSidewal</attalias><attrtype Sync="TRUE">Integer</attrtype><attwidth Sync="TRUE">10</attwidth><atprecis Sync="TRUE">10</atprecis><attscale Sync="TRUE">0</attscale></attr><attr><attrlabl Sync="TRUE">DrivSide</attrlabl><attalias Sync="TRUE">DrivSide</attalias><attrtype Sync="TRUE">Integer</attrtype><attwidth Sync="TRUE">10</attwidth><atprecis Sync="TRUE">10</atprecis><attscale Sync="TRUE">0</attscale></attr><attr><attrlabl Sync="TRUE">MainAccess</attrlabl><attalias Sync="TRUE">MainAccess</attalias><attrtype Sync="TRUE">String</attrtype><attwidth Sync="TRUE">30</attwidth><atprecis Sync="TRUE">0</atprecis><attscale Sync="TRUE">0</attscale></attr><attr><attrlabl Sync="TRUE">Administra</attrlabl><attalias Sync="TRUE">Administra</attalias><attrtype Sync="TRUE">String</attrtype><attwidth Sync="TRUE">20</attwidth><atprecis Sync="TRUE">0</atprecis><attscale Sync="TRUE">0</attscale></attr><attr><attrlabl Sync="TRUE">Shape_Leng</attrlabl><attalias Sync="TRUE">Shape_Leng</attalias><attrtype Sync="TRUE">Double</attrtype><attwidth Sync="TRUE">19</attwidth><atprecis Sync="TRUE">0</atprecis><attscale Sync="TRUE">0</attscale></attr><attr><attrlabl Sync="TRUE">RuleID</attrlabl><attalias Sync="TRUE">RuleID</attalias><attrtype Sync="TRUE">Integer</attrtype><attwidth Sync="TRUE">10</attwidth><atprecis Sync="TRUE">10</atprecis><attscale Sync="TRUE">0</attscale></attr><attr><attrlabl Sync="TRUE">Shape_Le_1</attrlabl><attalias Sync="TRUE">Shape_Le_1</attalias><attrtype Sync="TRUE">Double</attrtype><attwidth Sync="TRUE">19</attwidth><atprecis Sync="TRUE">0</atprecis><attscale Sync="TRUE">0</attscale></attr></detailed></eainfo><mdDateSt Sync="TRUE">20160726</mdDateSt><Binary><Thumbnail><Data EsriPropertyType="PictureX">/9j/4AAQSkZJRgABAQEAAQABAAD/2wBDAAgGBgcGBQgHBwcJCQgKDBQNDAsLDBkSEw8UHRofHh0a
HBwgJC4nICIsIxwcKDcpLDAxNDQ0Hyc5PTgyPC4zNDL/2wBDAQkJCQwLDBgNDRgyIRwhMjIyMjIy
MjIyMjIyMjIyMjIyMjIyMjIyMjIyMjIyMjIyMjIyMjIyMjIyMjIyMjIyMjL/wAARCACFAMgDASIA
AhEBAxEB/8QAHwAAAQUBAQEBAQEAAAAAAAAAAAECAwQFBgcICQoL/8QAtRAAAgEDAwIEAwUFBAQA
AAF9AQIDAAQRBRIhMUEGE1FhByJxFDKBkaEII0KxwRVS0fAkM2JyggkKFhcYGRolJicoKSo0NTY3
ODk6Q0RFRkdISUpTVFVWV1hZWmNkZWZnaGlqc3R1dnd4eXqDhIWGh4iJipKTlJWWl5iZmqKjpKWm
p6ipqrKztLW2t7i5usLDxMXGx8jJytLT1NXW19jZ2uHi4+Tl5ufo6erx8vP09fb3+Pn6/8QAHwEA
AwEBAQEBAQEBAQAAAAAAAAECAwQFBgcICQoL/8QAtREAAgECBAQDBAcFBAQAAQJ3AAECAxEEBSEx
BhJBUQdhcRMiMoEIFEKRobHBCSMzUvAVYnLRChYkNOEl8RcYGRomJygpKjU2Nzg5OkNERUZHSElK
U1RVVldYWVpjZGVmZ2hpanN0dXZ3eHl6goOEhYaHiImKkpOUlZaXmJmaoqOkpaanqKmqsrO0tba3
uLm6wsPExcbHyMnK0tPU1dbX2Nna4uPk5ebn6Onq8vP09fb3+Pn6/9oADAMBAAIRAxEAPwD3+iii
gAooooAKKKKACiiigAooooAKKKKAI55o7aB5pW2xxqWZsZwB1NSVnYbUbtw2PstvJtK/89HA7+wz
09q0aSdy5xUUl1CiiimQFFFFABRRRQAUUUUAFFFFABRRRQAUUUUAFFFFABRRVWzvBcmSN12TxMVk
T8eCPYjkUAWqKoNrWnKxX7SCQcfKjMCfbA5q1bzNPF5jQSQ5PCyYyR64BOKAJaKKhurhbS1kncEq
gzgUDSbdkTUVzltYT2lzBa3ep3hM0WUKyceYPvAcH6jNX7mwuobeSS01K5SVVJAlxIrY7EEZ/LH4
1Ck30N50YxdlLfyZLpIxFcgklxdTbj9XJH/jpA/Cr9Y2gSBbZRNeCW5ugbry/lyqnb6f7y/nXJX3
xVtV1O60u1tHWRZTDHdM42ZHBYg9ge3cflU+0jBLm6mywdbEVKnslfl1fl99j0aisrR9Wt7/AEu3
micyZfyWO8Nhh1yeM+oPfIrVrU4WrBRRRQAUUUUAFFFFABRRRQAUUUUAFFFFABUc8K3EDwuzqrja
SjlWH0I5FSUUAYzaTHDHI0sUlxGnK/6RIzY74Bzz7ZOfaqkmj2t9qvko8xtIocuBMcEtyqjuRwW6
kdK3ppXUrHCI3lbkK77eO56H1H51mDSfLvbl7W5nhndVkLA/uy2T1X046f1ySDTad0Trpkloi/YL
l0K9Y5fnR/w6g/T8jQdUkiHlz2U32nOFjhG8P7huBj64pItctREou2ME4+WRCrEK3Q846VejuIZY
PPSRWixncDxip5exp7W/xq5nvrEsFwsVzYSICpZmjcPsHqQOcc0+bUILmGSJba8midSrFbdgCCO2
4DP1HFM0O4ivheXsW4pLPhHYYYqFAHHpnOPb3JrVpJPuXKdNNWj+P/D/AJnKLdT6hZq9zaq1rYTF
JlL/ADsw4zgdMAg8nrn2NatxoVlNaSLCjK7DKN5jEZ6jgkjH4etcF4oNxJ4euryYW62kbSSLJbzl
pZQ0wAWRMDAO89GyPXsel0/xYlroOm/bk/0qRfJbZ9xZBgAE++e2eQRURcXJxaOurCrCjGvGWjbV
l30ffXfXscVrl7dR65MbC0ltYYYUicCHy1jk2szKR3zkHI/XPNa48GJdWU1/HaNbxQQhwWmyJ2yQ
+DnHdQMcfLjPOT2EltaGK2t11AakqSq0yQQjzeFLEhl5IJA7HqOe9Ztpei40PWV+wSPbRhYUmeZh
lT0VB1bB6rwDjFLlXwz1Gqs7e2w3uaJPW1+nfW/p9+pS8FO1hrJ3tHIIWZBbG4RZBIMqDh25OGYd
exHrXqdreRXdoLlSUTncHwChHUH6V49os9rY3k4uI/LeVvnjj+6VLfdHccEnknkL0AzXc2iasln5
d3EDYyyrLLMGzIyHHUfhzjnmtOZWOR0JOWvU62GaO4iWWJtyN0PrT6oW2rW1zMkUIcpJu8qXb8km
3rgj098Z7Zq/VJ3MJxcXqrBRRRTJCio4Zo7iISxNuQ5AOMdDg1JQNpp2YUUUUCCiiigAooooAKKK
KAE2jcWwNxGCe/8AnmofMaO7EbcrLkqd3QgDjGOnU5/xqes29S7ggimWVXS3cOwCfMUwQeSTk4Of
woAuTzrFFM2Qpjj3ksOAOf8ACsCOf7NZwWbEpdagnnzyylVVNwG7HIBPYAfWqmrzaXN5gS+iLNbq
ULT/AOt2lso564IIyD329MVa0i4tb0SyyAXPmAcTNvMce5gFxgknj6nIz60ATaNrFpFpkELI0aQI
IWkVMxmQDDAEfnTde1mV9ONtoLi61GfasZhIZYwTgu57ADPvU+mSo2u3yQRNBF5aExuu3e3Teq9c
YAB+grHaa1k1u9ZYbmW5SdxMLeJi0ahQFZSOhyOnfJ/FNXVioSUZKTV/I53XPFdlJaXOh3Ngk6xR
SQCSGVsSMMA4BXBJfbwCTkZyKwvB4ubHUki1uC4SyjctFmYqsEyYJYL0LcYx/wDqqS4sxbylZJ5H
zcbrRWcEREtvbC5+/jG08H5iDnHGrq10mreaEMy295cFrKAkDzHP3yWJ4+8OB2auTkk589TofRPE
0oYd4fBq/Nvq7q1tVtbTf0tsbLz2PiC1tZrb7ZaTyEznUb2NciP5l3YyBg444AGcjvWRJpb2EVxJ
PctLHI+8pC5A6k/P/FyCmPTcAaxp11iLU5N5xDOuy8jikV1Z1UlWYg84JB44/OorvUJ7u5LSXO6Z
HxIABuVUGSoI7gYA9OenOdfaO12tfzOF4KLqKMZLlevflu3pfvp6O9ybTLJ4ry6nMX74yIsS/dIX
KnDc+igcAkEdK9Cn8QfYtKe0+1QyXxVIolhUNtyMbzyeOCcHB45HOK8qTxJPd6nbxR3ot4pZV3Ow
ACA7QcAey8/z5rZ8c2kHh290y4tY4ru3uImSUkkhnGN2GB4JzniojWhFOS2N62X4mpUhRlpJptdF
ZLb8P8+52Hh3VrLT52g1S9je4j3LFJnKx5Y7k46NuDe5Az0wK3pte23cTxxsdP6STlGAyeBjjoDj
8+K8ct/EMUVlctEpS7XiC4wUTLNnaOgGMsMnqPTAx0ul/Fe6S6t7LVbWFhnE9ysgK4I4PyjAGSPW
pjiIbN2/rubVcmxCXNGHNZd7aJbqPf0vr0uen304j0+V45QruhETDnLEfLj1qrFY6hGiNBqLruX9
5Hcx+btP+yQVIPUc5Ht65VhNpuokf2ZdTI1oVk8lP3sSMwztwPr26dsdKvJqOpPeJarHatIyl24d
QgHrkZ5zx/SuhS6s8aVFW5Y7766P+rDdE1TToNIjie8hR4g3mCRwCDuOT9M55rahmjniWWJtyNyD
jrWRYxz2d+LS7FvKspeaExIR5PIyME8DngjvnpW1Vx2MazvUbTvcKKKKZmFFFFABRRRQAUUUUAFF
FFAFK1MFtZOpWNDAu2UKuOFzzj3AzWVpuhLFY2dxasLa4RS6rt3RjcP7uRjjAOCOlaGtWMl7ZhYF
Qyhurdcdx9OmR3GehwaZDrsBHlTRyi8XiS3jiaRlP/AQQAexPHvQBiQ38y30N9cwyQrEzR+bEMxk
PKd2/wBBgDAPQ/WtCyurRdT1KNb1AhlWVViZSz7lHpknkHGOeapzrf6lfTz6bH9njQqtxAWCSyMu
Sp9FPPU9cd8cYE0lpN4llmt5bq1v7SLYstvAgIkzhlZT8jDAHGR6jFJtpaGlOMJStN2Xc072xsb7
UrzS5LFbSdh9qSdoVZnQlvmUA7gQRg45xjIwTjm/GrW8lkqadp2wqWaCW3O0cogY9Mls5BwRkbc5
4rXTxBp+uPa2mp3AXUrK7dmuIonhAhG75s5O3eoHy5Oc4re03w5GPDtra7dwhmaaBbpdxVdxZVbo
fT3rJP2ia6HbKKwlSM/tK2mtn5p9mrfeeQzy3c8ds09lbtJLGWjIZg6AttAPToWJGTjr24qeGG5V
FgMZ2zKAgMfz4zzyc8dvXjPGAa6ZdIa91jWJbPS4xctGyvGQZFjOSwKZGN24ADGO/TBNYV1a3x15
IL59sEbwxfaUGBbqdo3Ajk4GR/dII6Vly+zV5anoe1WNlyUmopJu36JNtabK1rrW19CXUPAcivcQ
RySXF1sM7hclYzgkjj8ue4/A5C+Gb6+uJ/teo/aI4CTugJl3dgQDjAyApJ6cVoaXrI8N3MU0eqpK
ryMLlY5C6ypuBZ1DjqeQMjPFV2stZvtQnv8ATHsIIJnGx7IJGCSflTH3hyRkHjPfgVjONLS0bvqk
z0cNXx96jqVeSK+GUo28tN/mtfv1OeiudRWK60u3kmFqWMkkJ5A8vLbsHoQB7Zq8fK07Rpbe800w
3kk6vFdeYEkiBwcbPvEYBPbGV9ed22vU0nxJDda7qrXhCl7i4tpwZVbBVU9TtKnIHTIPTrseH/HS
t4htze2UpuLgMkE8m0NJGx+QdscgDOeck+lYwpw+1Kz2PSxGNxCt7GhzQXvNp2u/w7Xej03VmYPh
QyS6y8WjgtENwg88PL5RIPOFxgld4zwPlzxxXqmgW2o3lk93PfLbzTSMJooYwShBxtJbPI5Gf51q
WunyHUDfXUNrHJj5VhGTk8ZZsDcQCR+J6VNJZuupJeW/lgsvlzBs/MuQQRjuOfzr0KFJwWrPkc0x
0MTO8I2va73bfm9Lj7PT4bMu6l5Jn+/NKdzt9T/QcVaoorc8kKKKKACiiigAooooAKKKKACiiigA
pqRpHu2Iq7jubAxk+pp1FAFLUNPW8XejPHMMLvjcoWXOSpI7VxnirSJ7W+hNnEFtJMkAHCiTbj5s
nkELz04r0CsXX1F1DbWytCu64U+fIu9YmXkDGepPGPQmi9hqLeiOb0eeBba61I6XcRqd0n7uBfKZ
VGGBzjuD24y2DjIrsLZntbeJCv8Ao/yrGTneoPChgfTgZznuazWNxpFvJa3SpdW9w0hWYrsVWdiS
snJwpLdR61Bb6hs0GCFL1WZ7r7NFLJtJKB8ZI4zxjrjqOvcEdKEVWLBQC3Ugda868WeFm1C1lh0h
JRcbN8dupAATOMkn1wcd8Z56Ad7p1y15YRTOAJDlXA7MCQfpyDx2qvpJ897y9P8Ay2mKqR0KJ8qk
fXmplFSVma0K0qFRVIbo838L/DO3vbiS81QNLYMuIU80h3PGSxABx17gjGMVPd/DexuobvWLW9ls
rba7R20UW/ai9uTnnbnHvXbOl1BrElhZOsUNwPtDybdxj7NgZ4yQME5GSeKvXWnK2hXGnwAgNA0a
5OSSQepPqfWsvq9NLY9B5zjJTu56bW6fc7r8D53u9JtoPkju/tTtG7YRCHRgeAVLA/XK8c8dDU8F
nFLcWs2o6pNBcSM9uwazZzGUAVACcDtjjleOO9WLGxubXURZWbtBqciOzh0CM3312RHodyMCBxyu
Bziu80bT/wC3LexFpoT6dJbRlbl7tHWNixG4Rg5OSQTngjjOa82FKM3orPsfaYjMKuHgnKXNH+bR
OzT1d1aze1lrb7/RbESjT7YTPvlES729WwMmp6RVVECqAFUYAHYUteyj83k7tsKKKKBBRRRQAUUU
UAFFFFABRRRQAUUUUAFFFFABXM61FqX2iSGxjgka55MSkgkDGHbPAwQB15Ax1rpqTAznAyeM1Mo8
ysbUK3spc1rmJqOnalrFt5E8kFrCwIaOJ2c8jGS3y5x1xjBPXpUE2kPp7PelBfCSPy7mBYQu5BjG
xR3GOnP6V0dFMzbu72MjTZ4bDw/ZYzJuUKix9WY87Rk/Xr6VU0p9Yi0KzeJLWVVjVPKUHfgcZ3Eg
E+owM880zxDaTRQP5aFrSaVXfYDujfpxgjAbgE5456g0ujWt5NAbS9uLm2ktQFWGNlX5D90kgtno
R17VMW9mbVoxspx63/r+vyINOnNvJbyxxXE2oPuivISCXYDO1znheQMZwCG4rYe/1CFGeXSmZFG5
vJmVzj2Bxk+35ZplnbrpmryW6F2juk80NIxZt64DDcTnkEHH1x3rWqznOKj8JaV4kvv7Vu41lt1d
/s5TKmRWYtlj6Ak4xgj19OzjiSGNY4kVEUYVVGABSqqooVVCqOgAxS1MYKOvVm9bEVKqUG3yx2XY
KKKKowCiiigAooooAKKKKACiiigAooooAKKKKACiiigAooooAKKKKAGuiyIyOoZGGCCOCKy4YY9K
1QIMmG7G1Wd87GXJC89jk4H1rWqG7SN7SUSxCVApJQjOcUmuxpCdtJbf1qVbr5tasFXlkWRmA7KR
jP51oVl6LZNBE9xKipLPgiMOzCJMcKCfckn3NalMh2voFFFFAgooooAKKKKACiiigAooooAKKKKA
CiiigAooooAKKKKACiiigAooooAKKKKACiiigAooooAKKKKACiiigAooooAKKKKAP//Z</Data></Thumbnail></Binary></metadata>
